# Supplementary material for: Narcolepsy type I-associated DNA methylation and gene expression changes in the human leukocyte antigen region
Source: Sci Rep. 2023 Jun 28;13:10464. doi: 10.1038/s41598-023-37511-4 (PMC10307834; doi:10.1038/s41598-023-37511-4)
Supplement: Supplementary file 2 — Supplementary Table 2. [file 41598_2023_37511_MOESM2_ESM.xlsx]

## Sheet: Sheet1
Supplementary Table 2. Probes that showed at least nominal significance in t-test or regression analysis in CD4+ T cell analysis
			Mean β value
Position	Probe	SNP	control	case	difference	P value (t-test)	Regression coefficient	P value (regression test)	gene	CpG position
26018084	cg15741433	0	0.462802	0.454044	-0.00875833	0.476716	-0.042126	0.0398	HIST1H1A	TSS200
26021843	cg02841227	0	0.0485745	0.0451825	-0.00339199	0.153484	-0.010191	0.0147	HIST1H4A	TSS200
26022273	cg27120683	0	0.0430345	0.0388445	-0.00419001	0.019578	-0.006305	0.0464	HIST1H4A;HIST1H4A	3'UTR;1stExon
26024165	cg11495303	0	0.818154	0.828238	0.0100837	0.102107	0.028578	0.00829
26033820	cg21127303	10nt	0.0538171	0.0514224	-0.00239466	0.575929	0.018143	0.01695	HIST1H2AB	TSS200
26034056	cg08905325	0	0.0667694	0.0665144	-0.000255046	0.954549	-0.019606	0.0106	HIST1H2AB	TSS1500
26044220	cg07701237	0	0.0767079	0.0690878	-0.00762012	0.0681372	-0.016185	0.0282	HIST1H2BB;HIST1H3C	TSS1500;TSS1500
26045536	cg26042169	0	0.0376798	0.0398317	0.00215189	0.26597	0.007826	0.0212	HIST1H3C	TSS200
26047727	cg26801697	0	0.834957	0.846631	0.0116732	0.0618771	0.024615	0.0257
26055224	cg21125147	0	0.0499764	0.0402121	-0.00976437	0.00304573	-0.011285	0.0504
26059952	cg24354784	0	0.801547	0.814143	0.0125963	0.172032	0.036199	0.0278
26087022	cg21512174	0	0.938108	0.944201	0.00609327	0.028631	0.008499	0.0838	HFE;HFE;HFE;HFE;HFE;HFE;HFE;HFE;HFE;HFE	TSS1500;TSS1500;TSS1500;TSS1500;TSS1500;TSS1500;TSS1500;TSS1500;TSS1500;TSS1500
26094913	cg15240476	0	0.815683	0.791024	-0.0246589	0.00293913	-0.033928	0.0196	HFE;HFE;HFE;HFE;HFE;HFE;HFE;HFE;HFE	3'UTR;3'UTR;3'UTR;3'UTR;3'UTR;3'UTR;3'UTR;3'UTR;3'UTR
26103396	cg09798078	0	0.910351	0.901459	-0.00889196	0.0123258	-0.0007956	0.896	HIST1H4C	TSS1500
26104089	cg14648265	10nt	0.0766757	0.0669679	-0.00970776	0.0268262	-0.005041	0.497	HIST1H4C	TSS200
26104560	cg18269503	0	0.067948	0.0616579	-0.00629009	0.0429387	-0.008154	0.137	HIST1H4C;HIST1H4C	1stExon;3'UTR
26124329	cg19084075	0	0.0529989	0.044972	-0.00802686	0.00433596	-0.015138	0.00213	HIST1H2AC;HIST1H2BC	TSS200;TSS200
26125193	cg12651412	0	0.0836756	0.0746098	-0.00906585	0.0363086	0.0002229	0.976	HIST1H2BC	TSS1500
26126336	cg14576894	0	0.0285536	0.0252752	-0.00327842	0.0395359	-0.003374	0.23
26126383	cg12567661	0	0.0192761	0.0156488	-0.00362735	0.00288342	0.0001403	0.9453
26126420	cg08132003	0	0.023937	0.020719	-0.00321802	0.0216587	-0.001269	0.603
26153217	cg08203210	0	0.844796	0.83595	-0.00884593	0.0479671	-0.0095648	0.226
26156499	cg03887910	0	0.0288855	0.0324268	0.00354124	0.0251813	0.004362	0.118	HIST1H1E	TSS200
26157169	cg25189554	0	0.0282686	0.0241701	-0.00409851	0.0117791	-0.007284	0.0109	HIST1H1E;HIST1H2BD;HIST1H2BD	1stExon;TSS1500;TSS1500
26158342	cg23524294	0	0.0659443	0.0568098	-0.00913452	0.00738981	-0.0002253	0.9691	HIST1H2BD;HIST1H2BD	TSS200;TSS200
26160478	cg07618435	0	0.567335	0.535246	-0.0320887	0.0174866	-0.026397	0.265	HIST1H2BD	3'UTR
26189234	cg21026663	0	0.027468	0.0273243	-0.000143779	0.945208	-0.007948	0.02822	HIST1H4D	1stExon
26189333	cg16898833	0	0.0568281	0.0453472	-0.011481	0.00399527	-0.000687	0.9191	HIST1H4D	TSS200
26189340	cg12315302	0	0.0633762	0.0601484	-0.00322777	0.330192	-0.016421	0.00427	HIST1H4D	TSS200
26195488	cg01420254	0	0.117604	0.0991069	-0.0184975	0.0262026	-0.028314	0.0538
26196699	cg11342453	0	0.246793	0.209984	-0.0368083	0.0314043	-0.01741	0.56
26196794	cg03785755	0	0.450826	0.415627	-0.035198	0.0235551	-0.01048	0.698
26204333	cg11781718	0	0.317607	0.353059	0.0354519	0.0146393	0.05196	0.0423	HIST1H4E	TSS1500
26204710	cg02656667	0	0.0254734	0.0209467	-0.00452675	0.00250182	-0.002068	0.421	HIST1H4E	TSS200
26208128	cg12973753	5nt	0.934293	0.931641	-0.00265209	0.221876	-0.008433	0.0273
26224668	cg24440941	0	0.108067	0.0929142	-0.0151531	0.00405634	-0.020372	0.0277	HIST1H3E	TSS1500
26229103	cg01168740	0	0.885255	0.892105	0.00685042	0.215063	0.026429	0.00612
26235671	cg26775604	0	0.408068	0.431608	0.0235403	0.0362508	0.009293	0.636	HIST1H1D	TSS1500
26239120	cg18097834	0	0.901831	0.914475	0.0126438	0.000634472	0.022345	0.000532
26239244	cg15988152	0	0.842404	0.857425	0.0150205	0.0205058	0.021392	0.0613	HIST1H4F	TSS1500
26239556	cg21952940	0	0.812879	0.824661	0.0117814	0.0480172	0.017609	0.0932	HIST1H4F	TSS1500
26240307	cg00620190	0	0.825082	0.809918	-0.0151647	0.013949	-0.013621	0.208	HIST1H4F	TSS1500
26247099	cg16800785	0	0.953684	0.957027	0.00334299	0.0204438	0.006078	0.0168	HIST1H4G	1stExon
26251817	cg13194994	0	0.0482293	0.0425755	-0.00565383	0.0136019	-0.01028	0.0108	HIST1H2BH;HIST1H3F	TSS200;TSS1500
26251899	cg14776962	0	0.113119	0.113616	0.000497301	0.938733	0.023714	0.0338	HIST1H2BH;HIST1H3F	1stExon;TSS1500
26273193	cg03758514	0	0.0846493	0.0758939	-0.00875539	0.0322244	-0.006292	0.381	HIST1H2BI	TSS200
26281781	cg14837015	0	0.855105	0.841485	-0.0136204	0.00567814	-0.020253	0.0193
26313274	cg10460470	0	0.0189064	0.021124	0.00221756	0.0284664	0.0031334	0.0795
26323563	cg25439883	0	0.780687	0.771858	-0.00882959	0.205878	-0.031018	0.0112
26331295	cg06091535	0	0.427616	0.451266	0.0236498	0.0233072	0.025216	0.17
26332204	cg04546950	0	0.05684	0.0555486	-0.00129141	0.617886	-0.009159	0.0434
26332501	cg18282791	0	0.122706	0.128122	0.00541594	0.355423	0.021678	0.0354
26364666	cg03484996	0	0.0667699	0.0632952	-0.00347472	0.408013	-0.015369	0.0372	BTN3A2;BTN3A2;BTN3A2;BTN3A2	TSS1500;TSS1500;TSS1500;TSS1500
26383004	cg08188271	0	0.887442	0.873121	-0.0143212	0.00275869	-0.0144349	0.0809	BTN2A2;BTN2A2	TSS1500;TSS1500
26402776	cg01840268	0	0.0531063	0.047347	-0.00575924	0.00531699	-0.003389	0.344	BTN3A1;BTN3A1;BTN3A1;BTN3A1	5'UTR;5'UTR;5'UTR;5'UTR
26409699	cg07909686	0	0.952603	0.951335	-0.00126831	0.595366	0.008456	0.03868	BTN3A1;BTN3A1;BTN3A1;BTN3A1	Body;Body;Body;Body
26442290	cg12537337	0	0.367541	0.40726	0.0397188	0.00152931	0.053457	0.0148	BTN3A3;BTN3A3	5'UTR;5'UTR
26445689	cg04656231	0	0.939457	0.936812	-0.00264533	0.154885	-0.006671	0.0422	BTN3A3;BTN3A3;BTN3A3	Body;Body;Body
26510580	cg12806728	0	0.933882	0.929022	-0.00485927	0.0139959	-0.007601	0.0291	BTN1A1	3'UTR
26516985	cg24657461	0	0.910197	0.901057	-0.00913949	0.02531	-0.016206	0.0245
26538194	cg09904177	0	0.0501847	0.0545916	0.00440699	0.235238	0.01706	0.00855	HMGN4	TSS1500
26538497	cg05604668	0	0.0275305	0.0246923	-0.00283822	0.0480756	-0.0032505	0.2	HMGN4	TSS200
26550783	cg05751100	0	0.0171195	0.0163785	-0.000741042	0.285756	-0.0024332	0.0468
26554152	cg04786452	0	0.046612	0.0420128	-0.00459919	0.0373665	-0.007028	0.0717
26575927	cg08644573	0	0.923724	0.912365	-0.0113585	0.00135174	-0.005971	0.326
26593232	cg15418890	0	0.888684	0.893402	0.00471746	0.277248	0.016378	0.0321
26598941	cg07399395	0	0.608182	0.584534	-0.0236475	0.0292181	-0.025248	0.186	ABT1	3'UTR
26601993	cg11165035	0	0.913982	0.911277	-0.00270506	0.281256	-0.011554	0.00834
26617378	cg03926598	0	0.797956	0.812979	0.0150232	0.0350305	0.029097	0.0169
26660160	cg06984945	0	0.0402459	0.044497	0.00425109	0.0255631	0.003067	0.358	ZNF322A	TSS200
26660348	cg04511758	0	0.0264691	0.0242611	-0.00220798	0.0340854	-0.0037892	0.0394	ZNF322;ZNF322;ZNF322;ZNF322	TSS1500;TSS1500;TSS1500;TSS1500
26663660	cg10457440	0	0.761983	0.748254	-0.0137299	0.0420838	-0.016366	0.17
26757644	cg22243996	0	0.0837093	0.0935522	0.00984291	0.0379797	0.01115	0.183
26988150	cg04020984	0	0.253058	0.264634	0.0115761	0.242308	0.037324	0.0323	LOC100270746;C6orf41	TSS200;Body
27060240	cg13677464	0	0.586968	0.611671	0.0247031	0.0140587	0.0249675	0.158
27063473	cg00948878	0	0.914769	0.916022	0.00125325	0.672015	0.012853	0.01211
27077867	cg08068194	0	0.737477	0.720508	-0.0169682	0.0169761	-0.006989	0.572
27099813	cg14848772	0	0.105512	0.0977968	-0.00771504	0.274788	-0.025695	0.039	HIST1H2AG	TSS1500
27100860	cg24358465	0	0.0227037	0.0218299	-0.00087385	0.436452	-0.0039353	0.0463	HIST1H2AG;HIST1H2BJ	1stExon;TSS1500
27101763	cg18629334	0	0.0405895	0.0383747	-0.00221481	0.323532	-0.009851	0.0119	HIST1H2BJ	TSS1500
27107670	cg22272282	0	0.127031	0.113243	-0.0137882	0.0250109	-0.0145784	0.178	HIST1H2BK	3'UTR
27110703	cg23155468	0	0.824605	0.831994	0.00738908	0.296983	0.028677	0.0211	HIST1H2BK	3'UTR
27118882	cg09333077	0	0.816288	0.810498	-0.00579024	0.432838	0.025359	0.04105
27125388	cg04531704	0	0.274861	0.306216	0.0313553	0.0181895	0.04224	0.0711
27173574	cg16436711	0	0.247641	0.265103	0.0174619	0.049941	-0.007923	0.6043
27174216	cg12470791	0	0.143028	0.166318	0.0232902	0.00551128	0.011049	0.446
27179116	cg09559278	0	0.775912	0.758602	-0.0173095	0.0316254	-0.019062	0.18
27181670	cg20866694	0	0.139353	0.154542	0.015189	0.0912689	0.032331	0.0419
27205816	cg20145610	0	0.0609791	0.058601	-0.00237803	0.414954	-0.011354	0.0264
27215365	cg03099771	0	0.613154	0.612979	-0.000174739	0.981818	-0.035269	0.00701	PRSS16	TSS200
27215376	cg09332353	0	0.778222	0.767638	-0.0105837	0.107868	-0.029252	0.0114	PRSS16	TSS200
27215509	cg10592454	0	0.664783	0.658023	-0.00676073	0.372561	-0.032094	0.0154	PRSS16;PRSS16	1stExon;5'UTR
27215675	cg26504906	0	0.728715	0.709917	-0.0187984	0.000216675	-0.030698	0.000517	PRSS16	Body
27216626	cg11597830	0	0.771573	0.760443	-0.0111298	0.0569891	-0.027867	0.00665	PRSS16;PRSS16	Body;ExonBnd
27220689	cg11648884	0	0.958004	0.960262	0.00225842	0.0348117	0.003455	0.0676	PRSS16	Body
27228267	cg23740491	0	0.205667	0.223698	0.0180316	0.0414487	0.007907	0.61
27228330	cg04982922	0	0.0858517	0.0975411	0.0116895	0.00271062	0.01475	0.0308
27228749	cg10211058	0	0.205056	0.224294	0.0192373	0.0303167	0.005579	0.718
27236425	cg26090062	0	0.6198	0.610579	-0.00922099	0.533859	-0.05603	0.0307
27236793	cg26077005	0	0.698084	0.68428	-0.0138043	0.250697	-0.056219	0.00734
27236866	cg04648334	0	0.764201	0.745392	-0.0188099	0.0489959	-0.048494	0.00377
27247586	cg17605021	0	0.161255	0.181915	0.0206598	0.00580089	0.025631	0.0512
27271440	cg16927164	0	0.523627	0.56509	0.0414629	0.0275732	0.08656	0.00893
27277996	cg22548220	0	0.875438	0.868119	-0.00731882	0.0541642	-0.015904	0.0176	POM121L2	1stExon
27289918	cg09854852	0	0.878576	0.860767	-0.0178092	7.43663e-06	-0.018652	0.00606
27291363	cg07968979	0	0.877408	0.893005	0.0155963	0.0025154	0.035684	6.57e-05	FKSG83	TSS1500
27301172	cg22546374	0	0.15943	0.17798	0.0185506	0.037688	0.009045	0.561
27342312	cg06135758	0	0.145808	0.163181	0.0173727	0.0371872	0.02828	0.0548	ZNF204P	Body
27342339	cg08974043	0	0.173812	0.196775	0.0229631	0.00795585	0.03041	0.0456	ZNF204P	Body
27374024	cg10596977	0	0.659632	0.636917	-0.0227152	0.0152233	-0.040798	0.0133
27418676	cg06214107	0	0.906967	0.915808	0.00884069	0.0482569	0.021817	0.00548	ZNF184	3'UTR
27439931	cg04420723	0	0.336122	0.352246	0.0161239	0.0838402	0.054288	0.000786	ZNF184	Body
27440625	cg14516246	0	0.0425468	0.0390014	-0.00354541	0.0373009	-0.0040187	0.181	ZNF184	5'UTR
27440949	cg19259574	0	0.049576	0.0533288	0.00375281	0.0445628	0.0034515	0.295	ZNF184	TSS200
27447371	cg20103568	0	0.039658	0.0336673	-0.00599066	0.00987294	0.0006241	0.8743
27447446	cg23798183	0	0.0473081	0.055088	0.00777988	0.0365926	0.009547	0.146
27460296	cg07492590	0	0.851826	0.838131	-0.0136955	0.00525283	-0.018661	0.0304
27463347	cg00169412	0	0.0676047	0.0763473	0.00874257	0.012231	0.001333	0.824
27486846	cg05845840	0	0.0577212	0.0514542	-0.00626706	0.03063	-0.007536	0.141
27512906	cg25783550	0	0.239748	0.256966	0.0172182	0.0346746	0.0176109	0.22
27515380	cg07110487	0	0.468271	0.507032	0.0387618	0.0361425	0.06212	0.0573
27526023	cg24892966	0	0.158459	0.179119	0.0206603	0.00123483	0.025494	0.0225
27534137	cg08312626	0	0.115563	0.125583	0.0100197	0.0426635	0.02002	0.0217
27568835	cg20734448	0	0.32933	0.285317	-0.0440127	0.00811607	-0.039728	0.172
27569094	cg01850245	0	0.748041	0.719958	-0.0280835	0.0107559	-0.013619	0.476
27576933	cg18164442	0	0.762363	0.742938	-0.0194243	0.00585956	-0.025825	0.037
27585527	cg24440822	0	0.0903248	0.101914	0.0115894	0.0487364	0.0116911	0.26
27612915	cg19768234	0	0.72588	0.756245	0.0303649	0.00271931	0.0298165	0.0811
27631041	cg08673030	0	0.867558	0.851646	-0.0159125	0.00157055	-0.028231	0.00133
27635802	cg10726816	0	0.334367	0.338606	0.00423842	0.725636	0.042448	0.0443
27648004	cg04274288	0	0.211341	0.247192	0.0358514	0.00189398	0.0353976	0.0785
27648317	cg27641532	0	0.441436	0.474068	0.0326314	0.0135441	0.05275	0.0235
27648354	cg25106913	0	0.188224	0.203624	0.0154005	0.0666675	0.031331	0.0346
27655402	cg09037210	0	0.0471467	0.0438011	-0.00334562	0.0144669	-0.005598	0.0202
27655674	cg01148120	0	0.0224258	0.0248599	0.00243416	0.103323	0.006438	0.0143
27657814	cg22790005	0	0.85999	0.872012	0.0120217	0.0407638	0.024734	0.0169
27694665	cg19620893	0	0.629718	0.598395	-0.0313235	0.0321177	-0.04455	0.0844
27720905	cg04928372	0	0.0362913	0.0368399	0.000548617	0.721576	0.005509	0.0405
27725308	cg26775176	0	0.141848	0.135441	-0.006407	0.25692	-0.019715	0.0471
27730383	cg19041857	0	0.906444	0.898894	-0.00755062	0.0458109	-0.01001	0.134
27740361	cg11079354	0	0.0580077	0.0611281	0.00312042	0.106325	0.007973	0.0191
27777649	cg00247599	0	0.0508736	0.0458112	-0.00506241	0.0394809	-0.009141	0.0352	HIST1H3H	TSS200
27781089	cg06423726	0	0.783465	0.756587	-0.0268786	0.00148087	-0.021959	0.134
27781799	cg05072243	0	0.762919	0.738216	-0.0247035	0.00585398	-0.033487	0.0335	HIST1H2BM	TSS1500
27782176	cg20478264	0	0.165708	0.144445	-0.0212637	0.00393458	0.001396	0.9105	HIST1H2AJ;HIST1H2BM	1stExon;TSS1500
27783331	cg03221914	0	0.749518	0.740461	-0.0090568	0.320503	-0.037302	0.0196	HIST1H2AJ	TSS1500
27791239	cg09015797	0	0.81852	0.828214	0.00969469	0.190255	0.03376	0.00918	HIST1H4J	TSS1500
27792307	cg08464208	0	0.0385001	0.0425527	0.00405258	0.21756	0.012261	0.0343
27792502	cg18934496	0	0.020565	0.0211902	0.000625224	0.517908	0.0035889	0.0341
27800597	cg21294379	0	0.812286	0.832629	0.0203426	0.0147327	0.035142	0.013	HIST1H4K	TSS1500
27801552	cg00079764	0	0.871616	0.877394	0.00577818	0.128543	0.013264	0.0484
27806234	cg03639603	0	0.0116975	0.0128711	0.00117361	0.0643445	0.002208	0.0489	HIST1H2BN;HIST1H2AK	TSS1500;TSS200
27818763	cg22038333	0	0.866469	0.876534	0.0100648	0.110649	0.028785	0.00934
27832869	cg13617204	0	0.0191754	0.0198919	0.000716526	0.611192	0.005061	0.0402	HIST1H2AL	TSS1500
27832932	cg24663490	0	0.0900228	0.0740473	-0.0159755	0.00524823	-0.009593	0.334	HIST1H2AL	TSS200
27832956	cg20916175	0	0.0233927	0.026176	0.0027833	0.184339	0.00971	0.00813	HIST1H2AL	TSS200
27835378	cg14334286	0	0.0598964	0.0565732	-0.00332318	0.0967516	-0.009299	0.00809	HIST1H1B	TSS200
27835403	cg23460835	5nt	0.0324812	0.0269057	-0.00557544	2.78981e-07	-0.0046973	0.00947	HIST1H1B	TSS200
27841352	cg06323023	0	0.0163654	0.0184833	0.00211791	0.0249423	0.0045293	0.00636	HIST1H4L;HIST1H3I	TSS200;TSS1500
27855795	cg07642445	0	0.938976	0.941659	0.00268323	0.215205	0.008668	0.0228
27859160	cg23504411	0	0.268817	0.281056	0.0122392	0.217354	0.041997	0.0159	HIST1H3J	TSS1500
27859476	cg10529272	0	0.860168	0.851158	-0.00901004	0.0289171	-0.013226	0.0693	HIST1H3J	TSS1500
27879749	cg12351042	0	0.910883	0.89969	-0.0111934	0.00390614	-0.013473	0.0476	OR2B2	1stExon
27881501	cg21505684	0	0.785581	0.765443	-0.0201382	7.94134e-05	-0.024406	0.00575	OR2B2	TSS1500
27925166	cg03340878	0	0.712851	0.697703	-0.015148	0.015704	-0.010851	0.323	OR2B6	1stExon
27925366	cg02131763	0	0.848927	0.837179	-0.0117478	0.0376411	-0.022008	0.0273	OR2B6	1stExon
27985523	cg16968357	0	0.78191	0.80617	0.0242604	0.027098	0.04594	0.0169
28045615	cg23485639	0	0.9478	0.943203	-0.0045964	0.0140323	-0.009066	0.00583	ZNF165	TSS1500
28048756	cg10856605	0	0.0384608	0.0370585	-0.00140232	0.188431	-0.0044847	0.0167	ZNF165	5'UTR
28048874	cg14529173	0	0.0237891	0.0242677	0.000478616	0.742074	0.005374	0.034	ZNF165	5'UTR
28055765	cg05802745	0	0.953483	0.956567	0.00308362	0.00941459	0.0027896	0.18	ZNF165	Body
28058187	cg21799400	0	0.938696	0.943795	0.00509936	0.043187	0.010804	0.015	ZSCAN12P1	TSS1500
28105417	cg17189477	0	0.0490062	0.0425916	-0.00641455	0.0140306	-0.008778	0.0563
28109028	cg02635335	0	0.947429	0.954435	0.0070064	0.000965101	0.009768	0.00848	ZKSCAN8;ZKSCAN8;ZKSCAN8;ZKSCAN8	TSS1500;TSS1500;TSS1500;TSS1500
28109414	cg04132023	0	0.114873	0.128472	0.0135994	0.0234359	0.015369	0.146	ZNF192	TSS1500
28109938	cg22950391	0	0.0211126	0.0187496	-0.00236304	0.0194143	-0.0016158	0.361	ZNF192	5'UTR
28113406	cg00408720	0	0.76773	0.779632	0.0119017	0.105149	0.027105	0.0366	ZNF192	5'UTR
28174875	cg02683197	0	0.328667	0.356945	0.0282783	0.0140063	0.033852	0.0947
28175578	cg03623178	0	0.027994	0.0324833	0.00448923	0.0193193	0.004503	0.182
28175984	cg03111404	0	0.271748	0.299347	0.027599	0.0119515	0.011691	0.54
28176163	cg12172441	0	0.192374	0.218533	0.0261595	0.00353866	0.020539	0.188
28186477	cg16499284	0	0.0492374	0.0556963	0.00645892	0.0392885	0.003858	0.483	LOC222699	Body
28188438	cg13836708	0	0.562517	0.552262	-0.0102552	0.442599	-0.05709	0.0142
28192589	cg27132279	0	0.134379	0.152515	0.018136	0.022918	0.021057	0.134	ZSCAN9;ZSCAN9;ZSCAN9	TSS1500;TSS1500;TSS1500
28192601	cg07097960	0	0.595768	0.614102	0.0183349	0.0407566	0.027215	0.0857	ZSCAN9;ZSCAN9;ZSCAN9	TSS1500;TSS1500;TSS1500
28214393	cg09149186	0	0.894555	0.884962	-0.00959308	0.00500817	-0.012118	0.0434	ZKSCAN4;ZKSCAN4	Body;Body
28219778	cg20133000	0	0.0539008	0.0481356	-0.00576525	0.0222329	-0.0002333	0.957	ZKSCAN4;ZKSCAN4	1stExon;5'UTR
28220091	cg12561748	0	0.0174808	0.0207651	0.00328434	0.00383825	0.0050163	0.0119	ZKSCAN4	TSS200
28220434	cg21300390	0	0.25049	0.269861	0.0193708	0.0267645	0.0197232	0.2	ZKSCAN4;ZKSCAN4	5'UTR;TSS1500
28220797	cg01192291	0	0.879145	0.883515	0.00436939	0.308415	0.015408	0.0414	ZKSCAN4	TSS1500
28226203	cg00482232	0	0.917729	0.90927	-0.00845818	0.000871121	-0.010609	0.0168	NKAPL	TSS1500
28226567	cg16645473	0	0.905467	0.89613	-0.00933673	0.0198837	-0.012597	0.0748	ZKSCAN4;NKAPL	5'UTR;TSS1500
28227482	cg00448814	0	0.935507	0.931799	-0.00370786	0.146552	-0.009345	0.0382	NKAPL	1stExon
28234843	cg19217872	0	0.0351303	0.0302071	-0.00492322	0.00128294	-0.003206	0.224	ZNF187;ZNF187;ZNF187;ZNF187;ZNF187;ZNF187	5'UTR;1stExon;5'UTR;5'UTR;1stExon;1stExon
28235899	cg16446308	0	0.70555	0.70676	0.00120998	0.88931	0.031357	0.0355	ZSCAN26;ZSCAN26;ZSCAN26;ZSCAN26;ZSCAN26	5'UTR;5'UTR;5'UTR;5'UTR;5'UTR
28271503	cg11380570	0	0.495473	0.455972	-0.039501	0.0108764	-0.047048	0.0845
28294451	cg17697230	0	0.953887	0.950916	-0.00297175	0.0107222	-0.0036755	0.0728	ZSCAN31;ZSCAN31;ZSCAN31;ZSCAN31;ZSCAN31;ZSCAN31	Body;Body;Body;Body;Body;Body
28295053	cg05687264	0	0.933215	0.925991	-0.00722437	0.000843477	-0.010315	0.00639	ZSCAN31;ZSCAN31;ZSCAN31;ZSCAN31;ZSCAN31;ZSCAN31	Body;Body;Body;Body;Body;Body
28297279	cg07206202	0	0.947445	0.950497	0.00305168	0.0385033	0.0007059	0.784	ZNF323;ZNF323;ZNF323;ZNF323;ZNF323;ZNF323	Body;Body;Body;Body;Body;Body
28304287	cg07369507	0	0.409908	0.430035	0.020127	0.0352312	0.039198	0.02	ZNF323;ZNF323;ZNF323;ZNF323;ZNF323;ZNF323	TSS1500;TSS200;5'UTR;TSS200;5'UTR;TSS1500
28304733	cg25870071	0	0.450551	0.486713	0.0361617	0.00442796	0.038719	0.0818	ZSCAN31;ZSCAN31;ZSCAN31;ZSCAN31;ZSCAN31;ZSCAN31	TSS1500;TSS1500;TSS1500;TSS1500;TSS1500;TSS1500
28304762	cg13202877	0	0.269278	0.290615	0.0213369	0.0170895	0.017695	0.259	ZSCAN31;ZSCAN31;ZSCAN31;ZSCAN31;ZSCAN31;ZSCAN31	TSS1500;TSS1500;TSS1500;TSS1500;TSS1500;TSS1500
28317707	cg07289008	0	0.1437	0.130096	-0.0136044	0.0142964	-0.002248	0.814	ZKSCAN3;ZKSCAN3;ZKSCAN3;ZKSCAN3;ZKSCAN3;ZKSCAN3	1stExon;1stExon;1stExon;5'UTR;5'UTR;5'UTR
28326388	cg16891148	0	0.906854	0.911845	0.00499128	0.231969	0.021176	0.00351	ZKSCAN3;ZKSCAN3;ZKSCAN3	5'UTR;5'UTR;5'UTR
28334267	cg26543164	0	0.96038	0.957366	-0.00301362	0.00148827	-0.0029113	0.0779	ZKSCAN3	3'UTR
28351351	cg15964468	0	0.407539	0.455492	0.0479526	0.00193348	0.055271	0.0409	ZSCAN12	Body
28361801	cg13921980	0	0.949109	0.945785	-0.00332371	0.0454232	-0.005268	0.0728	ZSCAN12;ZSCAN12	Body;Body
28367883	cg07660236	0	0.358173	0.380708	0.0225348	0.0613322	0.052921	0.0125	ZSCAN12;ZSCAN12	TSS1500;TSS1500
28367885	cg20765086	ONSITE	0.287472	0.314674	0.0272013	0.0175924	0.028998	0.15	ZSCAN12;ZSCAN12	TSS1500;TSS1500
28376559	cg13956146	0	0.91854	0.924694	0.00615401	0.0143127	0.011281	0.0107
28403086	cg20803211	0	0.854358	0.842758	-0.0116007	0.0304241	-0.014994	0.113	ZSCAN23	Body
28411240	cg13525197	0	0.0692077	0.0647272	-0.00448054	0.0370671	-0.007049	0.0633	ZSCAN23;ZSCAN23	1stExon;5'UTR
28430404	cg26904832	0	0.138607	0.120558	-0.0180488	0.0244534	0.001722	0.901
28442796	cg26418589	0	0.410589	0.43603	0.0254417	0.0408279	0.070011	0.000938
28442848	cg02227292	0	0.298421	0.323121	0.0247	0.0399379	0.056203	0.00784
28447087	cg26968378	0	0.432715	0.483359	0.0506441	0.0183332	0.05942	0.116
28449865	cg14902082	0	0.803351	0.78739	-0.0159604	0.0246219	-0.01089	0.382
28450575	cg13774304	0	0.829835	0.814407	-0.0154281	0.0723088	-0.033291	0.028
28457911	cg25313074	0	0.143387	0.150816	0.0074288	0.278035	0.028111	0.0193
28458175	cg24660009	0	0.114822	0.128237	0.0134146	0.0210292	0.019551	0.0566
28460106	cg02978784	0	0.738077	0.703607	-0.03447	5.93056e-05	-0.048917	0.00101
28471077	cg20971927	0	0.910397	0.900509	-0.0098874	0.0103973	-0.018515	0.00632	GPX6	3'UTR
28477957	cg25561409	0	0.935874	0.934878	-0.000996533	0.541243	-0.006298	0.0272	GPX6	Body
28478158	cg10822718	0	0.907569	0.894059	-0.0135102	0.000123988	-0.014797	0.0151	GPX6	Body
28478579	cg22709144	0	0.850553	0.837648	-0.012905	0.00766562	-0.013809	0.104	GPX6	Body
28479410	cg25149023	0	0.862489	0.852943	-0.00954546	0.0370684	-0.010806	0.181	GPX6	Body
28479430	cg24677278	0	0.856567	0.845144	-0.011423	0.0441955	-0.008378	0.401	GPX6	Body
28481660	cg06648156	0	0.807219	0.790897	-0.0163223	0.00713478	-0.013111	0.216	GPX6	Body
28481921	cg10008137	0	0.871787	0.853885	-0.0179015	0.000195609	-0.025408	0.00238	GPX6	Body
28482191	cg06351425	0	0.751321	0.731416	-0.0199059	0.00875853	-0.015345	0.247	GPX6	Body
28483341	cg02580969	0	0.815195	0.801806	-0.013389	0.0415395	-0.0327	0.00455	GPX6	Body
28483537	cg16456252	0	0.644769	0.635987	-0.00878189	0.282085	-0.033196	0.0205	GPX6;GPX6	1stExon;5'UTR
28484915	cg05921260	0	0.872842	0.861882	-0.01096	0.0118401	-0.011382	0.137	GPX6	TSS1500
28494516	cg20863162	0	0.946727	0.949929	0.00320262	0.186746	0.012352	0.00343	GPX5;GPX5	Body;Body
28494884	cg05197770	0	0.78615	0.765887	-0.0202628	0.000390776	-0.029704	0.00287	GPX5;GPX5	Body;Body
28497344	cg19238521	0	0.732263	0.720193	-0.0120703	0.0347012	-0.017124	0.0898	GPX5;GPX5	Body;Body
28501916	cg21534401	0	0.860955	0.871121	0.0101663	0.0334659	-0.001758	0.8308	GPX5;GPX5	Body;3'UTR
28504908	cg05828005	0	0.204472	0.21715	0.0126783	0.0347823	0.013963	0.187
28504946	cg05238917	0	0.196982	0.217845	0.0208629	0.0151118	0.027059	0.0736
28504953	cg02376606	0	0.0791374	0.0944122	0.0152748	0.0146968	0.027834	0.0115
28505394	cg01204927	0	0.54265	0.558167	0.0155167	0.16277	0.043425	0.0266
28505429	cg04650654	0	0.188554	0.208002	0.0194482	0.0373416	0.017616	0.284
28510306	cg11205072	0	0.0859193	0.0926697	0.0067504	0.147978	0.016888	0.0404
28510491	cg22499720	0	0.133054	0.141702	0.00864864	0.180617	0.02574	0.0236
28511757	cg00334177	0	0.089049	0.0984883	0.00943929	0.0410513	0.011291	0.166
28511790	cg25597138	0	0.116909	0.136761	0.0198516	0.00331682	0.03826	0.00121
28540442	cg20007894	0	0.739574	0.717018	-0.0225558	0.014864	-0.018278	0.26	SCAND3	Body
28543237	cg09589105	0	0.871644	0.88149	0.00984606	0.102193	0.027057	0.0101	SCAND3	Body
28543693	cg06217314	0	0.859381	0.862657	0.00327667	0.536417	0.019143	0.0394	SCAND3	Body
28545703	cg21721523	0	0.852801	0.838826	-0.0139753	0.0372348	0.0008844	0.939	SCAND3	Body
28549832	cg06086073	0	0.912356	0.902417	-0.00993904	0.00465391	-0.0104806	0.0883	SCAND3	Body
28550343	cg26529239	0	0.828505	0.817275	-0.0112291	0.0460881	-0.01702	0.0872	SCAND3	Body
28551310	cg17515793	0	0.824348	0.802397	-0.0219512	0.00226224	-0.016912	0.175	SCAND3	Body
28552582	cg27333426	0	0.630037	0.599648	-0.0303881	0.0179316	-0.0136	0.528	SCAND3	Body
28553390	cg19747271	0	0.654697	0.602619	-0.0520779	0.000407061	-0.0311	0.216	SCAND3	Body
28553927	cg10012711	0	0.897621	0.902697	0.00507591	0.215549	0.016775	0.0199	SCAND3	Body
28554741	cg20897936	0	0.395553	0.419949	0.0243967	0.0266693	0.010339	0.59	SCAND3;SCAND3	1stExon;5'UTR
28555230	cg07160574	0	0.0381698	0.0405225	0.00235269	0.295283	0.007886	0.0466	SCAND3	TSS200
28555653	cg06535324	0	0.254645	0.274337	0.0196914	0.0224027	0.04807	0.00143	SCAND3	TSS1500
28557411	cg03089717	0	0.0772961	0.0679307	-0.00936542	0.0189505	-0.004406	0.526
28557518	cg12683342	ONSITE	0.0917591	0.0830852	-0.00867398	0.0423469	0.001709	0.8167
28557765	cg17017591	0	0.327139	0.359024	0.0318847	0.00883802	0.01758	0.406
28557846	cg13338798	0	0.107661	0.120789	0.013128	0.0469583	0.026224	0.0245
28557883	cg11118422	0	0.0950266	0.104373	0.00934646	0.0282822	0.014375	0.056
28584464	cg10582827	0	0.57178	0.543032	-0.0287482	0.0347447	-0.05359	0.0257
28617791	cg01563077	0	0.894713	0.899034	0.0043206	0.180437	0.013853	0.0144
28641731	cg12864592	0	0.0735648	0.0938781	0.0203132	0.00741717	0.024575	0.0625
28641863	cg13326048	0	0.0599741	0.0669012	0.00692714	0.0104822	0.008626	0.07
28642062	cg02841000	0	0.183865	0.201013	0.017148	0.038395	0.011173	0.442
28642279	cg12692314	0	0.116915	0.122478	0.00556342	0.225935	0.017326	0.0323
28677849	cg05672146	0	0.277993	0.2961	0.0181067	0.035674	0.021436	0.159
28678460	cg19398269	0	0.593749	0.571566	-0.0221824	0.0122436	-0.018256	0.239
28697846	cg24527098	0	0.208826	0.238517	0.0296911	0.0138423	0.046594	0.0283
28698008	cg09294156	0	0.194568	0.208865	0.0142966	0.0758208	0.030157	0.0339
28733673	cg18652346	0	0.343243	0.368411	0.0251687	0.0202184	0.035267	0.065
28743427	cg16961648	0	0.290102	0.308559	0.0184571	0.0169241	0.015468	0.254
28743586	cg06877024	0	0.265609	0.287965	0.0223551	0.00864132	0.01388	0.349
28762552	cg11400401	0	0.0481224	0.0494676	0.00134516	0.569946	-0.009002	0.02552
28806468	cg19673664	0	0.0333612	0.0380727	0.00471145	0.13344	0.010881	0.0499
28829340	cg21277452	0	0.943084	0.941242	-0.00184139	0.561433	-0.013176	0.017
28829378	cg03188580	0	0.944309	0.943594	-0.000714218	0.807169	-0.010127	0.0474
28830252	cg03641469	0	0.911273	0.91778	0.00650644	0.0471569	0.011114	0.055
28831388	cg19343530	0	0.0459172	0.0383384	-0.00757881	0.0307676	-0.003249	0.596
28831735	cg04796146	0	0.0297025	0.0322263	0.00252382	0.0760271	0.006478	0.00957
28831849	cg17545218	0	0.0210723	0.0192609	-0.00181138	0.151907	-0.005464	0.0139
28831858	cg15038672	0	0.0250198	0.0229047	-0.00211503	0.139973	-0.005916	0.019
28832496	cg03091027	0	0.927279	0.933764	0.00648513	0.0885021	0.015423	0.0216
28832727	cg08658810	0	0.802636	0.81035	0.00771352	0.50797	0.041156	0.0433
28834520	cg23109137	0	0.523104	0.528634	0.00552938	0.312413	0.022294	0.0202
28842682	cg27562259	0	0.886229	0.87753	-0.00869891	0.0171606	-0.0080369	0.21
28861423	cg10429091	0	0.835239	0.825032	-0.0102073	0.174775	-0.030912	0.0195
28863544	cg26082665	0	0.0680085	0.054918	-0.0130905	0.00055019	-0.012251	0.062
28864178	cg22328955	0	0.0457724	0.0394187	-0.00635365	0.0122774	-0.002285	0.603
28864188	cg18362978	0	0.036044	0.0361149	7.09616e-05	0.95101	-0.0043225	0.03032
28864305	cg24487908	0	0.0255213	0.0244588	-0.00106245	0.479737	-0.005753	0.0289
28864419	cg10383829	0	0.137507	0.12659	-0.0109169	0.0178314	-0.005831	0.468
28864423	cg13408519	0	0.0520972	0.0485065	-0.00359073	0.0507637	-0.006806	0.036
28864611	cg19102035	0	0.0285132	0.0311947	0.00268154	0.0808379	0.006202	0.022
28864832	cg13269645	0	0.0889816	0.0798776	-0.00910401	0.0450144	-0.01703	0.0337
28871735	cg25701364	0	0.925394	0.923495	-0.00189839	0.397277	-0.007852	0.0466	TRIM27	3'UTR
28872373	cg26892251	0	0.963396	0.963248	-0.000147778	0.923903	0.005316	0.0476	TRIM27	Body
28876300	cg05656855	0	0.924131	0.926981	0.00284944	0.326053	0.012911	0.0108	TRIM27	Body
28877495	cg14781667	0	0.943998	0.940185	-0.00381341	0.0104393	-0.001277	0.62	TRIM27	Body
28881574	cg02432009	0	0.912292	0.919643	0.00735062	0.0462474	0.012332	0.0585	TRIM27	Body
28882403	cg09409585	0	0.891931	0.9002	0.0082686	0.0186024	0.008284	0.18	TRIM27	Body
28887141	cg20370991	0	0.962236	0.960947	-0.00128937	0.472554	-0.006354	0.0439	TRIM27	Body
28888029	cg04835383	0	0.946997	0.943131	-0.00386641	0.00764015	-0.0004082	0.8692	TRIM27	Body
28888883	cg06126060	0	0.952928	0.956241	0.00331328	0.0136415	0.002573	0.274	TRIM27	Body
28889421	cg18016994	0	0.91328	0.914292	0.00101247	0.748496	0.011605	0.035	TRIM27	Body
28890322	cg13060704	0	0.669871	0.648036	-0.0218349	5.14006e-05	-0.013073	0.151	TRIM27	Body
28891045	cg03671443	0	0.0271325	0.0297859	0.00265338	0.0473917	-3.582e-05	0.988	TRIM27	1stExon
28891088	cg13646645	0	0.0171101	0.0161409	-0.000969247	0.173756	-0.0024726	0.0495	TRIM27	1stExon
28891412	cg19519384	0	0.0641975	0.0603388	-0.00385874	0.130962	-0.010839	0.0159	TRIM27;TRIM27	5'UTR;1stExon
28891893	cg18104091	0	0.0281364	0.0267232	-0.00141325	0.453729	-0.007516	0.0227	TRIM27	TSS200
28891917	cg20741078	0	0.0368864	0.0369608	7.43908e-05	0.957085	-0.005633	0.01776	TRIM27	TSS200
28891945	cg06395692	0	0.0618357	0.0580873	-0.00374844	0.0301866	-0.001256	0.677	TRIM27	TSS200
28892660	cg27120125	0	0.758465	0.736129	-0.0223355	0.000482167	-0.018781	0.0891	TRIM27	TSS1500
28893092	cg00175066	0	0.904428	0.906669	0.00224133	0.488943	0.012287	0.0303	TRIM27	TSS1500
28909903	cg02756803	0	0.38276	0.412673	0.0299129	0.0356865	0.02015	0.42
28911468	cg01742627	0	0.0693607	0.064967	-0.00439368	0.247747	-0.014128	0.0349
28911926	cg15088539	0	0.133276	0.152535	0.0192593	0.0358631	0.022167	0.171
28912013	cg26531141	0	0.112331	0.136065	0.0237335	0.0125349	0.009897	0.549
28921469	cg17372996	0	0.124241	0.116856	-0.00738568	0.158394	-0.019995	0.0303
28921733	cg08234168	0	0.105784	0.116203	0.0104188	0.044066	0.01398	0.126
28921805	cg22489957	0	0.45475	0.479613	0.0248629	0.0213267	0.013554	0.473
28921848	cg18236617	0	0.18872	0.212823	0.0241027	0.00984148	0.003141	0.845
28922226	cg05324393	0	0.575624	0.607597	0.0319728	0.00161932	0.014938	0.39
28927433	cg03134408	0	0.877877	0.868386	-0.00949058	0.00489661	-0.0097805	0.0976
28950533	cg15157214	0	0.180983	0.199965	0.0189821	0.137136	0.045431	0.044
28950633	cg02228046	0	0.495836	0.509498	0.0136619	0.284959	0.054356	0.0151
28952955	cg07654200	0	0.912728	0.912421	-0.000307666	0.949134	-0.01961	0.01836
28956320	cg00667751	0	0.260154	0.270819	0.0106646	0.2448	0.032713	0.0431
28956327	cg27304020	0	0.125578	0.13186	0.00628224	0.362939	0.029485	0.0145
28956510	cg20040488	0	0.0575243	0.0594467	0.00192247	0.443856	0.008809	0.046
28956731	cg15414638	0	0.0485909	0.0547606	0.00616969	0.172861	0.016107	0.0439
28960369	cg17968766	0	0.919327	0.909074	-0.0102534	0.0202756	-0.009011	0.245
28962770	cg03458170	0	0.788997	0.771584	-0.0174132	0.00948371	-0.025748	0.0293	ZNF311	3'UTR
28963785	cg08811210	0	0.74779	0.735757	-0.0120326	0.0674361	-0.027855	0.0156	ZNF311	Body
28967324	cg10852662	0	0.894344	0.885767	-0.00857776	0.0205953	-0.010268	0.116	ZNF311	Body
28967887	cg24665807	0	0.899373	0.888532	-0.0108411	0.000681958	-0.008111	0.14	ZNF311	Body
28972110	cg10111716	0	0.948785	0.945589	-0.00319588	0.0314484	-0.004505	0.0859	ZNF311	5'UTR
28972654	cg18798934	0	0.94292	0.940205	-0.00271548	0.135773	-0.006792	0.0345	ZNF311	5'UTR
28973318	cg08390760	0	0.0298304	0.0295184	-0.00031197	0.891638	-0.007947	0.0463	ZNF311	TSS1500
28979210	cg08136813	0	0.0724813	0.0647231	-0.0077582	0.0332185	-0.015594	0.0151
28979271	cg06897264	0	0.026278	0.0306478	0.00436988	0.0429914	0.006806	0.0745
28979307	cg21107549	0	0.0543263	0.0528779	-0.0014484	0.627571	-0.010575	0.0431
28979328	cg04445772	0	0.0402488	0.0401425	-0.000106296	0.963606	-0.008957	0.0262
28985006	cg20993222	0	0.0541902	0.0458568	-0.00833335	0.0376398	-0.004572	0.515
28988292	cg27582094	0	0.823217	0.829693	0.00647677	0.379256	0.030279	0.0188
29003690	cg10129962	0	0.880018	0.867024	-0.0129949	0.00976153	-0.030192	0.000575	LOC100129636	TSS200
29003862	cg27493417	0	0.922491	0.915828	-0.00666292	0.0483687	-0.015351	0.00972	LOC100129636	Body
29004050	cg17097786	0	0.763619	0.765593	0.00197366	0.754064	0.023363	0.0333	LOC100129636	Body
29014023	cg16680623	0	0.782151	0.781939	-0.000212235	0.978162	0.026716	0.0458	OR2W1;LOC100129636	TSS1500;Body
29140126	cg27191906	0	0.7637	0.743779	-0.0199208	0.0624689	-0.042208	0.0253	OR2J2	TSS1500
29191738	cg27142194	0	0.640391	0.613158	-0.0272322	0.0120239	-0.033888	0.0757
29232651	cg02755847	0	0.642627	0.62628	-0.0163473	0.0709586	-0.034575	0.0305
29274727	cg10643236	0	0.909572	0.901033	-0.00853849	0.0152191	-0.016905	0.00625	OR14J1	1stExon
29274875	cg12628075	0	0.77494	0.751441	-0.0234995	0.00366851	-0.023811	0.0922	OR14J1	1stExon
29275263	cg18828927	0	0.755883	0.736122	-0.0197609	0.00452593	-0.01453	0.23	OR14J1	1stExon
29275285	cg24817358	0	0.83834	0.822979	-0.0153613	0.0057594	-0.022063	0.024	OR14J1	1stExon
29316881	cg20431527	0	0.762187	0.76524	0.0030528	0.674232	0.026156	0.0381
29323269	cg02057917	0	0.792182	0.769089	-0.0230931	0.000793932	-0.034572	0.00405	OR5V1	1stExon
29325117	cg20141359	0	0.75149	0.756772	0.00528186	0.399324	0.028192	0.00975	OR5V1	TSS1500
29325277	cg20923461	0	0.738179	0.718078	-0.020101	0.0223646	-0.007037	0.646	OR5V1	TSS1500
29341894	cg01190330	0	0.822827	0.837404	0.0145774	0.0831597	0.052051	0.000335	OR12D3;OR12D3	1stExon;3'UTR
29342253	cg24121606	0	0.849581	0.861904	0.0123233	0.0339657	0.022428	0.0287	OR12D3	1stExon
29342286	cg27359472	0	0.781889	0.766788	-0.0151008	0.0338776	-0.009658	0.439	OR12D3	1stExon
29342522	cg20856834	0	0.846194	0.830539	-0.015655	0.0100402	-0.027321	0.0106	OR12D3	1stExon
29342533	cg01553182	0	0.788142	0.775386	-0.0127568	0.0381379	-0.021551	0.0473	OR12D3	1stExon
29342679	cg03608577	0	0.922515	0.914641	-0.00787478	0.00894641	-0.009872	0.0623	OR12D3	1stExon
29342706	cg10278025	0	0.56918	0.526538	-0.0426425	0.000851044	-0.044804	0.044	OR12D3	1stExon
29342815	cg09861992	0	0.899963	0.897422	-0.00254119	0.571658	-0.015573	0.0482	OR12D3	1stExon
29343198	cg25705309	0	0.803232	0.815091	0.011859	0.100655	0.028508	0.022	OR12D3	TSS200
29394654	cg17562226	0	0.895378	0.888723	-0.0066555	0.00709155	-0.006194	0.152	OR11A1	1stExon
29394997	cg14011416	0	0.760386	0.740637	-0.0197491	0.00223691	-0.017996	0.11	OR11A1	1stExon
29395187	cg03612791	0	0.962561	0.959414	-0.00314625	0.0470437	0.0001033	0.97	OR11A1	1stExon
29395394	cg16170380	0	0.691442	0.664681	-0.0267611	0.0184103	-0.028185	0.158	OR11A1	1stExon
29395737	cg10913164	0	0.962795	0.960949	-0.00184654	0.0667232	-0.004837	0.0062	OR11A1	TSS1500
29399774	cg19005845	0	0.684657	0.643359	-0.0412976	0.000116715	-0.0414266	0.0251
29403982	cg01386157	0	0.655777	0.622713	-0.0330636	0.00407694	-0.041825	0.0383
29405902	cg00239066	0	0.623824	0.64549	0.0216658	0.03607	0.055036	0.00234
29407834	cg21721022	0	0.846884	0.827781	-0.0191029	0.00168686	-0.01905	0.0723	OR10C1	1stExon
29407979	cg07817928	0	0.887386	0.878636	-0.00874977	0.0367877	-0.017947	0.0151	OR10C1	1stExon
29408010	cg07814565	0	0.794703	0.779766	-0.0149361	0.0153183	-0.021376	0.0489	OR10C1	1stExon
29408229	cg01518591	0	0.85824	0.847567	-0.010673	0.0187138	-0.011864	0.138	OR10C1	1stExon
29408232	cg09495482	0	0.797098	0.786263	-0.0108354	0.0121873	-0.013607	0.0737	OR10C1	1stExon
29408296	cg01361354	0	0.936911	0.929632	-0.00727864	0.018185	-0.00463	0.39	OR10C1	1stExon
29408447	cg14640051	0	0.933741	0.93803	0.00428954	0.0468182	0.003351	0.378	OR10C1	1stExon
29414755	cg17280284	0	0.912098	0.90072	-0.0113781	0.000794143	-0.01203	0.0415
29414802	cg24574793	0	0.692985	0.663909	-0.0290756	0.00183951	-0.04585	0.00504
29416071	cg16666297	0	0.855495	0.869438	0.0139426	0.0090351	0.017227	0.0665
29416095	cg04745064	0	0.715109	0.668181	-0.046928	0.000147421	-0.06485	0.00255
29417805	cg14400169	0	0.837946	0.822499	-0.0154472	0.0154343	-0.018615	0.0974
29418179	cg02833706	0	0.894056	0.888244	-0.00581151	0.0871715	-0.012356	0.0395
29424926	cg03215160	0	0.809594	0.79266	-0.0169337	0.00475424	-0.010885	0.296	OR2H1	TSS1500
29425610	cg12546695	0	0.780582	0.772211	-0.00837181	0.251834	-0.030709	0.0165	OR2H1	TSS1500
29425885	cg22965752	0	0.782173	0.770016	-0.0121573	0.0393889	-0.02108	0.0431	OR2H1	TSS1500
29426119	cg13497069	0	0.927528	0.934293	0.00676526	0.0188033	0.009498	0.0614	OR2H1	TSS200
29426132	cg09595044	0	0.908511	0.918283	0.00977203	0.00419859	0.011428	0.0561	OR2H1	TSS200
29429346	cg15094605	0	0.567948	0.552258	-0.0156899	0.0777875	-0.033428	0.0333	OR2H1	5'UTR
29430096	cg00114160	0	0.756616	0.738071	-0.0185446	0.0268657	-0.027068	0.0672	OR2H1	Body
29430158	cg16343924	0	0.634899	0.609024	-0.0258756	0.004644	-0.035101	0.0287	OR2H1	Body
29430435	cg01311802	0	0.921602	0.910483	-0.0111191	0.00122059	-0.016357	0.00655	OR2H1	Body
29430506	cg15209921	0	0.915265	0.906181	-0.00908462	0.00291754	-0.0094401	0.0768	OR2H1	3'UTR
29430900	cg01976913	0	0.765183	0.735237	-0.0299455	0.00059146	-0.036868	0.0152	OR2H1	3'UTR
29431208	cg02342892	0	0.915325	0.918265	0.00293938	0.265566	0.009479	0.0417	OR2H1	3'UTR
29434416	cg00521620	0	0.83287	0.805002	-0.0278671	0.00311337	-0.0273711	0.0963
29435367	cg22310164	0	0.771815	0.753375	-0.0184407	0.00991959	-0.020972	0.0951
29445999	cg26619561	0	0.659763	0.618702	-0.0410607	0.0003816	-0.04826	0.0151
29446963	cg23196177	0	0.679289	0.65383	-0.0254583	0.0257536	-0.021512	0.284
29454873	cg09083279	0	0.721355	0.688956	-0.0323984	8.47283e-05	-0.024043	0.0871	MAS1L	1stExon
29455256	cg00237606	0	0.835112	0.808444	-0.0266678	0.00054935	-0.027795	0.0381	MAS1L	1stExon
29455302	cg25000210	0	0.919681	0.912454	-0.00722625	0.00468006	-0.010578	0.0184	MAS1L	1stExon
29455331	cg07511633	0	0.958567	0.954542	-0.00402486	0.0130065	-0.009051	0.00141	MAS1L	1stExon
29455365	cg02547724	0	0.820089	0.802264	-0.0178249	0.009735	-0.024339	0.0449	MAS1L	1stExon
29455532	cg01078434	0	0.947127	0.942406	-0.00472099	0.0179465	-0.011059	0.00152	MAS1L	1stExon
29459584	cg22821975	0	0.696962	0.672142	-0.0248194	0.00316423	-0.0251467	0.087
29464277	cg25103953	0	0.826426	0.796898	-0.0295283	1.03568e-05	-0.044204	0.00013
29464982	cg24851880	0	0.770404	0.753309	-0.0170946	0.0166717	-0.028417	0.0239
29495773	cg07412232	0	0.933192	0.935937	0.00274509	0.165395	0.008331	0.0166
29496514	cg06760467	0	0.771344	0.742491	-0.0288524	0.00137531	-0.040158	0.0109
29496542	cg27384253	0	0.92647	0.920695	-0.00577455	0.0145144	-0.0056351	0.174	LINC01015;LINC01015;LINC01015	TSS1500;TSS1500;TSS1500
29497165	cg16912910	0	0.823591	0.806079	-0.017512	0.00464364	-0.02471	0.0229
29498703	cg03550223	0	0.771849	0.761827	-0.0100229	0.0181322	-0.018552	0.013	LINC01015;LINC01015;LINC01015	Body;Body;Body
29510165	cg07876458	0	0.824676	0.81365	-0.0110258	0.0164576	-0.022716	0.0049
29521356	cg21632158	0	0.0792707	0.101712	0.0224409	0.0274593	0.023381	0.192
29521499	cg06087185	0	0.0419555	0.0478596	0.00590406	0.162991	0.014826	0.0473
29521501	cg20723129	0	0.105034	0.120945	0.0159117	0.00890639	0.018068	0.0909
29521695	cg16044251	0	0.0560468	0.069249	0.0132022	0.030725	0.018627	0.0842
29521781	cg20034792	0	0.0733154	0.0871528	0.0138374	0.00766362	0.02205	0.0157
29521783	cg26131286	0	0.135629	0.1645	0.0288709	0.000223134	0.05096	0.000176
29521788	cg21153898	0	0.121259	0.142393	0.0211334	0.00114825	0.035626	0.00171
29521803	cg26142965	0	0.299693	0.323596	0.0239028	0.0319726	0.031823	0.106
29522813	cg25022730	0	0.921099	0.908748	-0.0123514	6.95749e-05	-0.018705	0.000516
29523786	cg13206902	0	0.95275	0.949491	-0.00325856	0.0402478	-0.0026869	0.337	UBD	Body
29523976	cg20720118	0	0.88377	0.86905	-0.0147204	0.000605737	-0.010148	0.169	UBD	Body
29524067	cg01024792	0	0.943489	0.938582	-0.00490733	0.0455458	-0.005078	0.241	UBD	Body
29524112	cg24727561	0	0.918252	0.910794	-0.0074576	0.0188686	-0.012009	0.032	UBD	Body
29525723	cg14809932	0	0.781501	0.765361	-0.0161399	0.0458929	-0.006335	0.654	UBD	Body
29528005	cg15320474	0	0.933299	0.929518	-0.00378056	0.146942	-0.009995	0.0297	UBD	TSS1500
29528119	cg07326586	0	0.796493	0.77423	-0.0222635	0.00424741	-0.033426	0.0145	UBD	TSS1500
29548535	cg01465527	0	0.701498	0.673054	-0.0284438	0.00295665	-0.026724	0.109	SNORD32B	TSS1500
29548691	cg06308109	0	0.820552	0.797937	-0.0226148	0.00171331	-0.027792	0.0276	SNORD32B	TSS1500
29549180	cg08196667	0	0.871996	0.86108	-0.0109156	0.0268808	-0.016501	0.058	SNORD32B	TSS1500
29549724	cg12322235	0	0.941239	0.934227	-0.00701229	0.00474327	-0.011548	0.00808	SNORD32B	TSS1500
29549759	cg20838323	0	0.851126	0.833338	-0.0177886	0.00239429	-0.025441	0.0132	SNORD32B	TSS1500
29555026	cg06244333	0	0.757583	0.73161	-0.0259734	0.00320377	-0.032608	0.0348	OR2H2	TSS1500
29555314	cg21864713	0	0.914739	0.907205	-0.00753379	0.0149852	-0.010001	0.0668	OR2H2	TSS1500
29556369	cg02408532	0	0.8278	0.816968	-0.0108319	0.0327837	-0.018855	0.0353	OR2H2	1stExon
29565696	cg08292919	0	0.737548	0.719238	-0.0183106	0.0351238	0.002809	0.8506
29571875	cg05437995	0	0.907724	0.900823	-0.00690071	0.0423841	-0.004809	0.421	GABBR1;GABBR1;GABBR1	Body;Body;Body
29572346	cg09519060	0	0.922049	0.919003	-0.00304585	0.0388222	0.0004836	0.8492	GABBR1;GABBR1;GABBR1	Body;Body;Body
29573089	cg12315353	0	0.606053	0.579857	-0.026196	0.00304725	-0.038795	0.0124	GABBR1;GABBR1;GABBR1	Body;Body;Body
29574225	cg03639249	0	0.844613	0.835534	-0.00907861	0.0466147	-0.010086	0.211	GABBR1;GABBR1;GABBR1	Body;Body;Body
29574918	cg02928278	0	0.899144	0.888663	-0.0104805	0.0431196	-0.020612	0.0242	GABBR1;GABBR1;GABBR1	Body;Body;Body
29575128	cg19372359	0	0.899629	0.888889	-0.0107401	0.000313491	-0.002421	0.6261	GABBR1;GABBR1;GABBR1	Body;Body;Body
29575145	cg18116160	0	0.937826	0.943564	0.0057375	0.0134372	0.0014	0.727	GABBR1;GABBR1;GABBR1	Body;Body;Body
29576329	cg00667298	0	0.828281	0.79546	-0.0328216	2.29636e-06	-0.04538	0.000142	GABBR1;GABBR1;GABBR1	Body;Body;Body
29576422	cg00758854	0	0.820868	0.797082	-0.0237859	1.65702e-05	-0.027297	0.00407	GABBR1;GABBR1;GABBR1	Body;Body;Body
29577082	cg20642417	0	0.834352	0.82906	-0.00529237	0.111486	-0.015582	0.00753	GABBR1;GABBR1;GABBR1	Body;Body;Body
29578496	cg20795635	0	0.918872	0.913737	-0.00513565	0.0245801	-0.004284	0.286	GABBR1;GABBR1;GABBR1	Body;Body;Body
29580367	cg24628013	0	0.944895	0.939828	-0.00506716	0.0329634	-0.001755	0.672	GABBR1;GABBR1;GABBR1	Body;Body;Body
29582672	cg16527407	0	0.951982	0.955091	0.00310873	0.033363	0.003987	0.122	GABBR1;GABBR1;GABBR1	Body;Body;Body
29585617	cg03063857	0	0.900284	0.910522	0.0102384	0.0323824	0.018023	0.0328	GABBR1;GABBR1;GABBR1	Body;Body;Body
29585653	cg20704819	0	0.786224	0.800187	0.0139625	0.0187395	0.015754	0.121	GABBR1;GABBR1;GABBR1	Body;Body;Body
29585658	cg12055610	0	0.853746	0.858949	0.00520288	0.230723	0.020698	0.00626	GABBR1;GABBR1;GABBR1	Body;Body;Body
29588168	cg12111808	0	0.955415	0.951513	-0.0039025	0.0204004	-0.00505	0.0887	GABBR1;GABBR1;GABBR1	Body;Body;Body
29588173	cg16922688	0	0.938315	0.933798	-0.00451709	0.017191	-0.006543	0.0503	GABBR1;GABBR1;GABBR1	Body;Body;Body
29588575	cg06538238	0	0.958413	0.957724	-0.0006889	0.704892	-0.007114	0.0246	GABBR1;GABBR1;GABBR1	Body;Body;Body
29589415	cg17742099	0	0.914338	0.909609	-0.00472914	0.0915202	-0.013187	0.00732	GABBR1;GABBR1;GABBR1	Body;Body;Body
29590143	cg17071948	0	0.946754	0.941464	-0.00528912	0.0481113	-0.001545	0.741	GABBR1;GABBR1;GABBR1	Body;Body;Body
29591016	cg17085250	0	0.921281	0.915889	-0.00539261	0.0327987	-0.00688	0.123	GABBR1;GABBR1;GABBR1	Body;Body;Body
29591706	cg26272069	0	0.88315	0.875866	-0.00728365	0.0562584	-0.015523	0.0211	GABBR1;GABBR1;GABBR1	Body;Body;Body
29592854	cg00094412	0	0.809267	0.796557	-0.0127099	0.0267387	-0.034052	0.00065	GABBR1;GABBR1;GABBR1	Body;Body;Body
29593382	cg09577455	0	0.689034	0.676116	-0.0129185	0.0858567	-0.027631	0.0375	GABBR1;GABBR1;GABBR1	Body;Body;Body
29595653	cg06078334	0	0.0272582	0.0297226	0.00246434	0.0452209	0.0055774	0.00999	GABBR1;GABBR1;GABBR1;GABBR1	Body;5'UTR;1stExon;Body
29597991	cg12292060	0	0.80939	0.823192	0.0138019	0.036428	0.010754	0.354	GABBR1;GABBR1	Body;Body
29598417	cg24936467	0	0.93808	0.93101	-0.00706985	0.0127476	-0.0078544	0.116	GABBR1;GABBR1	Body;Body
29600468	cg01455471	0	0.0622762	0.0573888	-0.00488738	0.018477	-0.00295	0.416	GABBR1;GABBR1	5'UTR;5'UTR
29600994	cg17851017	0	0.0412722	0.0382127	-0.00305945	0.0272589	-0.001429	0.555	GABBR1;GABBR1	TSS200;TSS200
29609770	cg25880387	0	0.102538	0.0796365	-0.0229012	0.00102981	-0.020814	0.0857
29620138	cg16994534	0	0.702299	0.683198	-0.0191013	0.00388766	-0.018131	0.117
29624824	cg00151089	0	0.929339	0.925804	-0.00353539	0.179925	-0.009894	0.0333	MOG;MOG;MOG;MOG;MOG;MOG;MOG;MOG;MOG;MOG;MOG;MOG;MOG;MOG;MOG;MOG;MOG;MOG	5'UTR;5'UTR;5'UTR;5'UTR;5'UTR;5'UTR;5'UTR;5'UTR;5'UTR;1stExon;1stExon;1stExon;1stExon;1stExon;1stExon;1stExon;1stExon;1stExon
29627395	cg02450267	0	0.95189	0.948362	-0.00352752	0.0263962	-0.002732	0.327	MOG;MOG;MOG;MOG;MOG;MOG;MOG;MOG;MOG;MOG;MOG	Body;Body;Body;Body;Body;Body;Body;Body;Body;Body;Body
29629187	cg06122864	0	0.801683	0.783029	-0.0186543	0.0144289	-0.003034	0.818	MOG;MOG;MOG;MOG;MOG;MOG;MOG;MOG;MOG;MOG;MOG	Body;Body;Body;Body;Body;Body;Body;Body;Body;Body;Body
29631227	cg02373484	0	0.854365	0.838362	-0.0160025	0.0131081	0.005198	0.6333	MOG;MOG;MOG;MOG;MOG;MOG;MOG;MOG;MOG;MOG;MOG	Body;Body;Body;Body;Body;Body;Body;Body;Body;Body;Body
29631447	cg10665848	0	0.837513	0.841505	0.00399237	0.570419	0.024323	0.0488	MOG;MOG;MOG;MOG;MOG;MOG;MOG;MOG;MOG;MOG;MOG	Body;Body;Body;Body;Body;Body;Body;Body;Body;Body;Body
29633969	cg03147503	0	0.711912	0.704437	-0.00747516	0.599965	-0.05172	0.0382	MOG;MOG;MOG;MOG;MOG;MOG;MOG;MOG;MOG;MOG;MOG	3'UTR;Body;3'UTR;Body;Body;Body;Body;Body;Body;Body;Body
29635158	cg02475474	0	0.889164	0.880528	-0.00863627	0.0749913	-0.020854	0.0146	MOG;MOG;MOG;MOG;MOG;MOG;MOG;MOG;MOG;MOG;MOG	3'UTR;Body;3'UTR;Body;Body;Body;Body;Body;Body;Body;Body
29635495	cg21356040	0	0.940196	0.931225	-0.0089716	0.000641053	-0.0095623	0.0364	MOG;MOG;MOG;MOG;MOG;MOG;MOG;MOG;MOG;MOG;MOG	3'UTR;Body;3'UTR;Body;Body;Body;Body;Body;Body;Body;Body
29636366	cg24444631	0	0.72528	0.70812	-0.01716	0.0881208	-0.035454	0.0462	MOG;MOG;MOG;MOG;MOG;MOG;MOG;MOG;MOG;MOG;MOG	3'UTR;Body;3'UTR;Body;Body;Body;Body;Body;Body;Body;Body
29638498	cg11358777	0	0.907311	0.897578	-0.00973295	0.019668	-0.012182	0.0976	MOG;MOG;MOG;MOG;MOG;MOG;MOG;MOG;MOG;MOG;MOG	3'UTR;Body;3'UTR;Body;Body;Body;Body;Body;Body;Body;Body
29638918	cg06061002	0	0.718354	0.689074	-0.0292795	0.00824009	-0.03303	0.0896	MOG;MOG;MOG;MOG;MOG;MOG;MOG;MOG;MOG;MOG;MOG	3'UTR;Body;3'UTR;Body;Body;Body;Body;Body;Body;Body;Body
29641443	cg03200120	0	0.937348	0.933171	-0.00417702	0.0639757	-0.007824	0.0496	ZFP57	Body
29645452	cg14977496	0	0.761831	0.733401	-0.0284296	0.000368147	-0.031308	0.0239	ZFP57	TSS1500
29670637	cg10876145	0	0.334821	0.414914	0.0800923	0.00139203	0.06255	0.15
29678319	cg10474949	5nt	0.906197	0.899336	-0.00686094	0.0233593	-0.010861	0.0419
29689809	cg08698936	0	0.890314	0.906874	0.0165607	7.94945e-05	0.022876	0.00168	HLA-F;HLA-F;HLA-F	TSS1500;TSS1500;TSS1500
29690766	cg11201654	0	0.277051	0.32801	0.0509589	0.00798547	0.0684	0.042	HLA-F;HLA-F;HLA-F	TSS1500;TSS1500;TSS1500
29691603	cg16728223	0	0.0379478	0.0336858	-0.0042621	0.00319241	-0.007202	0.00449	HLA-F;HLA-F;HLA-F	Body;Body;Body
29691993	cg11423684	0	0.0713763	0.0782935	0.00691721	0.0288824	0.005983	0.282	HLA-F;HLA-F;HLA-F	Body;Body;Body
29692183	cg00504902	0	0.64384	0.661088	0.0172477	0.0266516	-0.0003866	0.977	HLA-F;HLA-F;HLA-F	Body;Body;Body
29692399	cg05358170	0	0.839005	0.856246	0.0172411	0.0210359	0.019161	0.145	HLA-F;HLA-F;HLA-F	Body;Body;Body
29697700	cg16650906	0	0.909912	0.919187	0.00927551	0.00126149	0.01503	0.00282	LOC285830;LOC285830	Body;Body
29697938	cg23148731	0	0.924294	0.928508	0.00421429	0.13047	0.011409	0.0201	LOC285830;LOC285830	Body;Body
29698405	cg17264941	0	0.842921	0.815382	-0.027539	0.000329235	-0.023996	0.0697	LOC285830;LOC285830	Body;Body
29698518	cg03176423	0	0.49813	0.478711	-0.0194193	0.00414149	-0.027231	0.022	LOC285830;LOC285830	Body;Body
29700690	cg14317321	0	0.888894	0.896511	0.00761762	0.0315222	0.006546	0.294	LOC285830;LOC285830	Body;Body
29707293	cg25927551	0	0.834796	0.852288	0.0174924	0.0433135	0.013723	0.365	LOC285830;LOC285830	Body;Body
29708164	cg18868933	0	0.921231	0.928556	0.00732462	0.0394844	0.017807	0.00432	LOC285830;LOC285830	Body;Body
29708311	cg27491398	0	0.843541	0.829284	-0.0142572	0.0137455	-0.020896	0.0404	LOC285830;LOC285830	Body;Body
29712014	cg18971999	0	0.917732	0.909313	-0.00841878	0.037508	-0.00938	0.189	LOC285830;LOC285830	Body;Body
29714824	cg13150094	0	0.839793	0.850436	0.0106429	0.141362	0.02628	0.0397	LOC285830;LOC285830	Body;Body
29716767	cg14629287	0	0.0649019	0.059732	-0.0051699	0.0211982	-0.009444	0.0169	LOC285830;LOC285830	Body;Body
29717917	cg23606396	0	0.489293	0.450862	-0.0384312	9.61886e-05	-0.032071	0.0575	LOC285830;LOC285830	TSS1500;TSS1500
29719180	cg21864378	0	0.917188	0.921549	0.00436165	0.150396	0.012007	0.0246	IFITM4P	TSS1500
29720137	cg21114334	0	0.418224	0.371349	-0.0468752	0.00395303	-0.049639	0.0812	IFITM4P	TSS1500
29720315	cg01779447	0	0.042914	0.0402361	-0.0026779	0.0331071	-0.0038426	0.0834	IFITM4P	TSS1500
29720989	cg17221604	0	0.0219195	0.022542	0.000622469	0.497882	0.0032837	0.0416
29728077	cg24778368	0	0.760125	0.740068	-0.0200573	0.000396154	-0.031332	0.0015
29768275	cg04566796	0	0.94884	0.938798	-0.0100423	0.000187699	-0.013927	0.00291
29793709	cg21727129	0	0.79858	0.776937	-0.0216426	0.00547871	-0.02396	0.0794	HLA-G	TSS1500
29795595	cg03521696	0	0.128533	0.149028	0.0204945	0.00314855	0.003848	0.7445	HLA-G	5'UTR
29796105	cg00937691	5nt	0.114617	0.150055	0.0354387	0.00109595	0.0371	0.0497	HLA-G	Body
29796614	cg23110482	0	0.814486	0.808943	-0.0055436	0.415848	-0.02632	0.0275	HLA-G	Body
29802584	cg03455746	0	0.932497	0.940611	0.0081132	0.00074626	0.013542	0.00126
29802588	cg18634398	0	0.839574	0.872327	0.0327532	2.97308e-05	0.037696	0.00531
29816166	cg05050652	0	0.0367391	0.0325641	-0.00417498	0.0595403	-0.011125	0.00416
29817963	cg11862551	0	0.187668	0.228633	0.0409645	0.00681253	0.01611	0.538
29838356	cg06596503	ONSITE	0.654105	0.637205	-0.0168998	0.0461373	-0.026272	0.0795
29855110	cg20198242	0	0.541126	0.606335	0.0652085	0.00257321	0.062478	0.122	HLA-H	TSS1500
29868221	cg24126931	5nt	0.838309	0.873837	0.0355285	0.00412573	0.055659	0.0105	HCG2P7	Body
29894737	cg26268701	0	0.0685288	0.049501	-0.0190278	0.00552363	-0.028657	0.0167	HCG4P6	TSS1500
29894946	cg12998850	0	0.0795561	0.0650647	-0.0144914	0.00138926	-0.015833	0.051
29910101	cg05523662	5nt	0.105704	0.122409	0.0167044	0.0917179	0.037011	0.0343	HLA-A	TSS1500
29910776	cg25548869	10nt	0.0653184	0.056268	-0.00905048	0.0311379	-0.016126	0.0295	HLA-A	Body
29913343	cg19585676	ONSITE	0.303607	0.385708	0.0821007	0.0465754	0.14639	0.0446	HLA-A	3'UTR
29917090	cg08271298	0	0.943192	0.947009	0.00381668	0.0345781	0.006003	0.0598
29924407	cg22721256	0	0.888801	0.886356	-0.00244559	0.449537	-0.011762	0.0383
29942505	cg26071631	0	0.901598	0.880353	-0.0212449	0.00216316	-0.0195	0.105	HCG9	TSS1500
29943209	cg00599564	0	0.138879	0.15923	0.020351	0.00615689	0.024729	0.058	HCG9	Body
29943401	cg23244913	0	0.0896453	0.118776	0.0291304	0.000299381	0.03609	0.01	HCG9	Body
29943408	cg06710082	0	0.0751581	0.0968284	0.0216703	0.000619185	0.030728	0.00544	HCG9	Body
29943414	cg04623837	0	0.0594183	0.0739984	0.0145801	0.00301442	0.022459	0.00919	HCG9	Body
29943425	cg16368146	0	0.161732	0.209017	0.0472848	1.77222e-05	0.059572	0.00172	HCG9	Body
29943460	cg13115683	10nt	0.0519171	0.058334	0.00641689	0.0421107	0.0067739	0.224	HCG9	Body
29943464	cg00530492	5nt	0.0866013	0.106363	0.0197619	0.00293621	0.016799	0.146	HCG9	Body
29943480	cg17639394	10nt	0.0683895	0.0803788	0.0119893	0.00272853	0.0123637	0.0769	HCG9	Body
29943677	cg14301212	0	0.418706	0.459207	0.040501	0.000987871	0.042872	0.0452	HCG9	Body
29945086	cg02371052	0	0.274242	0.303788	0.0295455	0.00192348	0.03225	0.0525	HCG9	Body
29945099	cg17253810	5nt	0.135476	0.154115	0.0186393	0.00831296	0.02559	0.0394	HCG9	Body
29945149	cg27538003	0	0.164337	0.189678	0.0253412	0.000369991	0.041115	0.000917	HCG9	Body
29945155	cg10432093	10nt	0.454352	0.491314	0.0369617	0.00262431	0.053245	0.0134	HCG9	Body
29945948	cg16690356	ONSITE	0.772785	0.782484	0.00969952	0.222476	0.029295	0.0366	HCG9	Body
29948514	cg26060535	10nt	0.908454	0.915502	0.00704819	0.13568	0.018224	0.028
29960802	cg24400518	5nt	0.701564	0.678359	-0.0232045	0.0174353	-0.020567	0.23
29970005	cg03410772	0	0.849063	0.805731	-0.043332	0.000409208	-0.069765	0.0011	NCRNA00171	Body
29974715	cg04566848	0	0.0291607	0.0347494	0.0055887	0.133673	0.015453	0.0185	HLA-J;NCRNA00171	Body;Body
29974723	cg01814945	0	0.0350527	0.0466568	0.0116041	0.0366025	0.019683	0.0447	HLA-J;NCRNA00171	Body;Body
29975032	cg12976581	0	0.0658461	0.0558124	-0.0100337	0.0124437	-0.017356	0.014	HLA-J;NCRNA00171	Body;Body
29975061	cg14432143	5nt	0.0361014	0.0294046	-0.0066968	0.00185999	-0.007979	0.034	HLA-J;NCRNA00171	Body;Body
29975068	cg21330423	0	0.0755035	0.0669162	-0.00858733	0.0164032	-0.01231	0.051	HLA-J;NCRNA00171	Body;Body
29981404	cg12854611	0	0.554139	0.52427	-0.0298692	0.0451514	-0.01446	0.58	NCRNA00171	Body
29983799	cg00995670	0	0.867264	0.868555	0.00129052	0.837685	0.024629	0.02414	NCRNA00171	Body
29985999	cg22220991	0	0.888665	0.898328	0.00966312	0.0329159	0.015989	0.0456	NCRNA00171	Body
29987491	cg06889979	0	0.827413	0.855593	0.0281801	0.00272226	0.04392	0.00772	NCRNA00171	Body
29991837	cg12910752	0	0.899394	0.907717	0.00832291	0.0185794	0.017715	0.00432	NCRNA00171	Body
29995441	cg11535368	0	0.813904	0.830175	0.0162712	0.0571043	0.042204	0.0042	NCRNA00171	Body
29996229	cg16807420	0	0.82856	0.836488	0.00792741	0.295296	0.035985	0.00611	NCRNA00171	Body
30003910	cg02881170	0	0.851023	0.863801	0.0127777	0.0839582	0.029782	0.0215	NCRNA00171	Body
30010203	cg06962275	0	0.886948	0.893154	0.00620563	0.150428	0.016157	0.0338	NCRNA00171	Body
30010907	cg26453130	0	0.567825	0.534765	-0.0330604	0.00815485	-0.043048	0.0501	NCRNA00171	Body
30015848	cg02424995	0	0.889763	0.900928	0.0111656	0.00153772	0.0104702	0.0878	NCRNA00171	Body
30019131	cg16705229	0	0.816234	0.827156	0.0109215	0.146701	0.031137	0.0187	NCRNA00171	Body
30021662	cg17608587	0	0.910908	0.905275	-0.00563318	0.0379816	-0.001862	0.694	NCRNA00171	Body
30021725	cg25964035	0	0.900983	0.901483	0.000500038	0.929907	0.020952	0.0337	NCRNA00171	Body
30024875	cg16513079	0	0.836431	0.849925	0.0134949	0.0771715	0.02914	0.03	NCRNA00171	Body
30025040	cg21149764	0	0.949603	0.952791	0.00318828	0.103474	0.009153	0.0077	NCRNA00171	Body
30028582	cg05382797	0	0.0483675	0.0408493	-0.00751814	0.00887722	-0.0070087	0.164	ZNRD1;ZNRD1;NCRNA00171	TSS1500;TSS1500;Body
30029002	cg02383089	0	0.0359083	0.0325236	-0.00338477	0.0172039	-0.002734	0.272	ZNRD1;NCRNA00171;ZNRD1	TSS200;TSS200;TSS200
30029179	cg19919007	0	0.0263919	0.0260415	-0.000350401	0.794685	-0.004719	0.0446	ZNRD1;NCRNA00171;ZNRD1;ZNRD1	1stExon;TSS1500;5'UTR;5'UTR
30029929	cg13919341	0	0.724514	0.697449	-0.0270653	0.000863365	-0.034905	0.0139	ZNRD1;NCRNA00171;ZNRD1	Body;TSS1500;Body
30029935	cg06155771	0	0.886619	0.869357	-0.017262	0.00547883	-0.011941	0.269	ZNRD1;NCRNA00171;ZNRD1	Body;TSS1500;Body
30030010	cg07468289	0	0.875474	0.855773	-0.0197016	0.00588967	-0.012902	0.3	ZNRD1;NCRNA00171;ZNRD1	Body;TSS1500;Body
30034500	cg26817121	0	0.133406	0.120814	-0.0125923	0.0294625	-0.025932	0.0109	PPP1R11	TSS1500
30034558	cg03276956	0	0.0227172	0.0185105	-0.00420669	0.004455	-0.001421	0.576	PPP1R11	TSS1500
30034671	cg23427182	0	0.0150948	0.0125302	-0.00256467	0.0147709	-0.0014908	0.417	PPP1R11	TSS1500
30036493	cg25358415	0	0.935623	0.94081	0.00518646	0.0343996	0.00815	0.0598	PPP1R11	Body
30038254	cg26035615	0	0.943437	0.948618	0.0051807	0.00316537	0.006071	0.0483	RNF39;RNF39	3'UTR;3'UTR
30041178	cg24842142	0	0.886011	0.871289	-0.0147222	0.00483326	-0.01464	0.109	RNF39;RNF39	Body;Body
30042630	cg09673602	0	0.131569	0.144754	0.0131853	0.0168937	0.0139423	0.151	RNF39;RNF39	Body;Body
30043095	cg24016627	0	0.0246951	0.0265181	0.00182292	0.15638	-0.0042634	0.046941	RNF39;RNF39	1stExon;1stExon
30043293	cg22105332	0	0.0403705	0.0455378	0.00516738	0.00983956	0.0047861	0.172	RNF39;RNF39	1stExon;1stExon
30043325	cg19006429	0	0.0806223	0.0889714	0.0083491	0.0206019	0.0077068	0.224	RNF39;RNF39	1stExon;1stExon
30043354	cg27532187	0	0.0862915	0.0957225	0.00943099	0.0107129	0.0088826	0.17	RNF39;RNF39	1stExon;1stExon
30043418	cg01631162	0	0.0636034	0.0758561	0.0122527	0.00658794	0.018306	0.021	RNF39;RNF39	1stExon;1stExon
30043597	cg26014796	0	0.119248	0.12954	0.0102919	0.0137961	0.005865	0.421	RNF39;RNF39;RNF39;RNF39	1stExon;5'UTR;1stExon;5'UTR
30043818	cg09530011	0	0.725624	0.75541	0.0297858	0.0116929	0.029467	0.155	RNF39;RNF39	TSS200;TSS200
30044105	cg04467589	0	0.792826	0.812969	0.0201425	0.0175209	0.011232	0.448	RNF39;RNF39	TSS1500;TSS1500
30044206	cg03782043	0	0.45634	0.478681	0.0223417	0.0127521	0.006644	0.669	RNF39;RNF39	TSS1500;TSS1500
30057025	cg16219552	0	0.799754	0.782547	-0.0172064	0.00466028	-0.03303	0.00192
30059629	cg25795365	0	0.843408	0.835073	-0.00833453	0.140729	-0.023887	0.0164
30063768	cg00233257	0	0.940052	0.934758	-0.00529337	0.00833532	-0.00637	0.0708
30068899	cg27041554	0	0.144237	0.132573	-0.0116638	0.0910921	-0.03155	0.00926
30070059	cg26418137	0	0.0416496	0.0472196	0.00556997	0.00673277	0.009833	0.00646
30070062	cg18504015	0	0.0331011	0.0371974	0.00409637	0.0148033	0.003847	0.192
30070886	cg14273401	0	0.0397048	0.0393956	-0.000309136	0.838124	-0.005723	0.0294	TRIM31	3'UTR
30070968	cg12152443	0	0.0648442	0.0596624	-0.00518177	0.0131193	-0.00685	0.0626	TRIM31	3'UTR
30071028	cg27350716	0	0.0262891	0.0232898	-0.00299924	0.00674758	-0.001965	0.308	TRIM31	3'UTR
30071067	cg18684207	0	0.0396968	0.0386651	-0.00103168	0.617825	-0.007717	0.0327	TRIM31	3'UTR
30072616	cg00787996	10nt	0.799008	0.788485	-0.0105228	0.0949383	-0.0225	0.0433	TRIM31	Body
30073747	cg27351624	0	0.859011	0.839958	-0.0190531	0.000739748	-0.029309	0.00297	TRIM31	Body
30074219	cg08918709	0	0.870717	0.851213	-0.0195045	0.000780086	-0.025552	0.0117	TRIM31	Body
30076742	cg02995061	0	0.740127	0.718311	-0.0218153	0.00255951	-0.031502	0.013	TRIM31	Body
30078290	cg02255950	0	0.920915	0.912153	-0.0087628	0.0437283	-0.0090291	0.239	TRIM31	Body
30079536	cg07829465	0	0.497622	0.472414	-0.0252079	0.00627179	-0.051493	0.00142	TRIM31	Body
30080264	cg04176169	10nt	0.858986	0.841353	-0.0176327	0.000295154	-0.028798	0.000687	TRIM31	Body
30080295	cg09816018	0	0.721458	0.683031	-0.0384268	3.30122e-06	-0.056262	7.47e-05	TRIM31	Body
30080782	cg00679556	0	0.871451	0.854656	-0.0167949	0.0136121	-0.015818	0.185	TRIM31	5'UTR
30092001	cg09614400	0	0.839704	0.829015	-0.0106889	0.0420879	-0.001117	0.903
30094960	cg21376799	0	0.821409	0.806747	-0.0146615	0.00402597	-0.022965	0.0103
30094980	cg20167366	0	0.616294	0.616442	0.000147852	0.988539	-0.043131	0.01467
30095178	cg05745631	0	0.681291	0.671464	-0.00982657	0.372021	-0.039318	0.0423
30095195	cg05068206	0	0.52219	0.521422	-0.000767969	0.94622	-0.057505	0.002846
30095199	cg23079252	0	0.467982	0.460575	-0.00740672	0.615999	-0.05745	0.0257
30095349	cg26719062	0	0.601313	0.593904	-0.00740861	0.478781	-0.039995	0.029
30095495	cg19059495	0	0.300958	0.290395	-0.0105625	0.315549	-0.050102	0.0062
30102175	cg21916165	10nt	0.95743	0.953931	-0.00349837	0.0190727	-0.006897	0.00861
30104295	cg10848828	0	0.767649	0.745067	-0.0225818	0.0278859	-0.026914	0.137	TRIM40	TSS1500
30104885	cg06195293	0	0.838751	0.826812	-0.0119383	0.0155217	-0.026018	0.00262	TRIM40	1stExon
30104916	cg03251349	0	0.883446	0.875476	-0.00797012	0.0118931	-0.007914	0.155	TRIM40	1stExon
30104982	cg05681072	0	0.888319	0.873092	-0.0152271	0.000115686	-0.02757	5.55e-05	TRIM40	1stExon
30105174	cg05978864	0	0.938022	0.936218	-0.00180404	0.279712	-0.006076	0.0388	TRIM40	Body
30105198	cg20958486	0	0.907948	0.897737	-0.0102111	0.00268243	-0.0103159	0.0824	TRIM40	Body
30106949	cg09841150	0	0.82227	0.805969	-0.0163012	0.0462155	-0.0155939	0.28	TRIM40	Body
30112423	cg10443019	0	0.937292	0.931956	-0.00533618	0.0275212	-0.0049432	0.246	TRIM40	Body
30112776	cg08116408	0	0.562721	0.535993	-0.0267279	0.000273146	-0.043526	0.000663	TRIM40	Body
30113074	cg14708905	0	0.831972	0.798583	-0.0333891	5.1935e-05	-0.04677	0.00107	TRIM40	Body
30113786	cg13280080	0	0.882336	0.875942	-0.00639416	0.0656105	-0.014145	0.0209	TRIM40	Body
30113978	cg07408232	0	0.859221	0.834029	-0.0251917	0.00150724	-0.0255809	0.0644	TRIM40	Body
30114011	cg07805064	0	0.959032	0.954043	-0.00498905	0.000794351	-0.007093	0.00634	TRIM40	Body
30115323	cg00126536	0	0.895404	0.88387	-0.0115339	0.00391155	-0.0115	0.0999	TRIM40	Body
30115829	cg00987918	0	0.619507	0.586397	-0.03311	0.00580051	-0.032267	0.124	TRIM40	3'UTR
30115945	cg19685532	0	0.883028	0.864461	-0.0185674	0.000754831	-0.012119	0.201	TRIM40	3'UTR
30117932	cg12280276	0	0.8702	0.860316	-0.00988489	0.0092266	-0.016881	0.0115
30118899	cg17196190	0	0.945335	0.946412	0.00107658	0.564153	0.006539	0.0458
30120031	cg19495308	0	0.756837	0.741272	-0.0155651	0.0489146	-0.011317	0.416	TRIM10;TRIM10	3'UTR;3'UTR
30121774	cg18267047	0	0.847795	0.827984	-0.0198108	0.00105957	-0.024869	0.0186	TRIM10;TRIM10	Body;Body
30121930	cg08513123	0	0.898291	0.885139	-0.013152	0.0118645	-0.014402	0.117	TRIM10;TRIM10	Body;Body
30122045	cg08508724	0	0.877202	0.869699	-0.00750305	0.0191774	-0.0081078	0.15	TRIM10;TRIM10	Body;Body
30122051	cg06111486	0	0.853229	0.843357	-0.0098722	0.0472019	-0.014444	0.1	TRIM10;TRIM10	Body;Body
30122152	cg16206678	0	0.881676	0.87371	-0.00796584	0.00551279	-0.0084585	0.0926	TRIM10;TRIM10	Body;Body
30122213	cg27000368	0	0.952645	0.948731	-0.00391402	0.0177992	-0.0003925	0.89	TRIM10;TRIM10	Body;Body
30123191	cg24699871	0	0.916094	0.907938	-0.00815679	0.0235231	-0.0086016	0.175	TRIM10;TRIM10	Body;Body
30123226	cg17451015	0	0.817249	0.794922	-0.0223275	0.00326838	-0.019997	0.131	TRIM10;TRIM10	Body;Body
30124214	cg16912957	ONSITE	0.62272	0.621455	-0.00126489	0.942692	0.06984	0.0211	TRIM10;TRIM10	Body;Body
30124647	cg22118082	0	0.915384	0.905082	-0.0103016	0.00489036	-0.0101752	0.112	TRIM10;TRIM10	Body;Body
30124687	cg20362817	0	0.883668	0.873289	-0.0103799	0.0149597	-0.015085	0.0448	TRIM10;TRIM10	Body;Body
30127365	cg20624137	0	0.846167	0.859357	0.0131897	0.0503131	0.030137	0.011	TRIM10;TRIM10	Body;Body
30127760	cg04560098	0	0.681903	0.641045	-0.0408581	0.000109536	-0.044693	0.0144	TRIM10;TRIM10	Body;Body
30128254	cg18765127	0	0.90085	0.89264	-0.00821028	0.0145169	-0.01278	0.0308	TRIM10;TRIM10	1stExon;1stExon
30130226	cg27091343	0	0.780055	0.770003	-0.010052	0.0178743	-0.014713	0.0493	TRIM15	TSS1500
30130420	cg18678389	0	0.943068	0.93912	-0.00394877	0.0378617	-0.003048	0.362	TRIM15	TSS1500
30130449	cg10708400	0	0.840399	0.817087	-0.023312	0.00111963	-0.014308	0.245	TRIM15	TSS1500
30130458	cg02888490	0	0.731882	0.712736	-0.019146	0.0417547	-0.010968	0.506	TRIM15	TSS1500
30131361	cg05701418	0	0.31467	0.362797	0.0481267	0.0380997	0.0911	0.0261	TRIM15;TRIM15	5'UTR;1stExon
30131467	cg27583815	0	0.89419	0.902606	0.00841534	0.0423316	0.011159	0.128	TRIM15	1stExon
30131526	cg03609216	0	0.90243	0.912508	0.0100777	0.0212686	0.00659	0.39	TRIM15	1stExon
30131570	cg02012483	0	0.892229	0.879364	-0.0128651	0.000572516	-0.0131292	0.0429	TRIM15	1stExon
30131613	cg14815183	0	0.843154	0.830555	-0.0125988	5.85236e-05	-0.006975	0.186	TRIM15	1stExon
30131755	cg05664039	0	0.964366	0.966479	0.00211286	0.0383717	0.0045898	0.0106	TRIM15	1stExon
30131821	cg00628477	0	0.773758	0.756997	-0.0167608	0.000201928	-0.029017	0.000213	TRIM15	1stExon
30131971	cg11772804	0	0.842194	0.825414	-0.0167807	0.00114121	-0.019431	0.0309	TRIM15	Body
30135449	cg02879159	0	0.805531	0.780949	-0.0245817	0.00138562	-0.029897	0.026	TRIM15	Body
30135644	cg03242458	0	0.823032	0.81134	-0.0116927	0.00993749	-0.02445	0.00209	TRIM15	Body
30136790	cg24592546	0	0.834591	0.817257	-0.0173348	0.00209942	-0.021583	0.0287	TRIM15	Body
30137208	cg05074385	0	0.883885	0.886072	0.00218636	0.584182	0.017149	0.01342	TRIM15	Body
30139542	cg00030508	0	0.167501	0.160378	-0.00712339	0.186749	-0.019466	0.0409	TRIM15	Body
30140231	cg04554928	0	0.225576	0.221084	-0.0044924	0.451506	-0.024602	0.0182	TRIM15	3'UTR
30140409	cg17527819	0	0.669605	0.650484	-0.0191213	0.0248828	-0.036861	0.0141	TRIM15	3'UTR
30140417	cg03261948	0	0.766963	0.751253	-0.0157092	0.00478412	-0.017314	0.076	TRIM15	3'UTR
30153088	cg07011235	0	0.93863	0.942104	0.00347457	0.051219	0.007443	0.0178	TRIM26	3'UTR
30153334	cg02800817	0	0.924739	0.931224	0.00648495	0.0425636	0.009853	0.0812	TRIM26	3'UTR
30154330	cg08402837	0	0.945442	0.940039	-0.00540302	0.00971782	-0.004232	0.247	TRIM26	Body
30157765	cg07810982	0	0.914361	0.908489	-0.00587122	0.0563334	-0.011309	0.0374	TRIM26	Body
30157807	cg26311995	0	0.814891	0.799109	-0.0157829	0.025367	-0.020952	0.0925	TRIM26	Body
30158546	cg13055450	0	0.932554	0.934579	0.00202507	0.382729	0.009405	0.0206	TRIM26	Body
30160580	cg06895103	0	0.924954	0.928928	0.00397376	0.192844	0.016541	0.00175	TRIM26	Body
30164606	cg16446015	0	0.965766	0.964135	-0.00163118	0.18774	-0.0050024	0.0217	TRIM26	Body
30166168	cg24701662	0	0.93341	0.932155	-0.00125575	0.556411	-0.00777	0.0378	TRIM26	Body
30166498	cg21666768	0	0.96797	0.969385	0.00141538	0.0320981	0.0033383	0.00395	TRIM26	Body
30166906	cg01083029	0	0.968584	0.970674	0.00209006	0.102616	0.004471	0.0482	TRIM26	5'UTR
30169120	cg03782662	0	0.805865	0.812174	0.00630872	0.384584	0.026183	0.0402	TRIM26	5'UTR
30173616	cg26278214	0	0.939598	0.933619	-0.00597887	0.00307876	-0.005857	0.0968	TRIM26	5'UTR
30174190	cg14606478	0	0.899452	0.892182	-0.00727002	0.0131719	-0.007338	0.154	TRIM26	5'UTR
30177166	cg03049568	0	0.899048	0.902105	0.00305683	0.343551	0.012018	0.0342	TRIM26	5'UTR
30177705	cg02897675	0	0.946502	0.942948	-0.0035543	0.0488001	-0.005985	0.0605	TRIM26	5'UTR
30178514	cg07711566	0	0.831531	0.802385	-0.0291452	0.00124907	-0.042444	0.00723	TRIM26	5'UTR
30179881	cg12600843	0	0.753414	0.728649	-0.0247656	0.00491766	-0.027454	0.0752	TRIM26	5'UTR
30180789	cg12084411	0	0.0698318	0.0620774	-0.00775439	0.00224367	-0.009019	0.0421	TRIM26	5'UTR
30181032	cg18556540	0	0.0437338	0.040764	-0.00296979	0.043012	-0.005447	0.0355	TRIM26	5'UTR
30181036	cg16808910	0	0.0169596	0.0185912	0.00163158	0.0248446	-5.992e-05	0.962	TRIM26	5'UTR
30181050	cg01544215	0	0.0637926	0.0634	-0.00039265	0.855997	-0.008225	0.0285	TRIM26	5'UTR
30181237	cg12792044	0	0.0469494	0.0445275	-0.00242185	0.137379	-0.007037	0.014	TRIM26	TSS200
30181302	cg09084877	0	0.0590136	0.054177	-0.00483661	0.0495734	-0.005891	0.176	TRIM26	TSS200
30181771	cg11980090	0	0.0410108	0.0367557	-0.00425506	0.0387313	-0.0038455	0.289	TRIM26	TSS1500
30182244	cg03717830	0	0.0866687	0.0783405	-0.00832825	0.045989	-0.012909	0.0801	TRIM26	TSS1500
30182507	cg10526841	0	0.512076	0.488471	-0.0236051	0.0013366	-0.036365	0.00474	TRIM26	TSS1500
30187524	cg00606578	0	0.971784	0.967026	-0.00475753	0.000947449	-0.006641	0.0083
30205478	cg04580300	0	0.877081	0.892779	0.015698	0.00186561	0.016085	0.0676	HCG17	Body
30206354	cg09701848	0	0.665501	0.639512	-0.0259883	0.0159995	-0.035636	0.0609	HCG17	Body
30226874	cg24725642	0	0.949376	0.943728	-0.00564781	0.00461403	-0.008092	0.0208	HLA-L	TSS1500
30227324	cg07838681	0	0.0256407	0.0222713	-0.00336944	0.0181498	-0.0032588	0.194	HLA-L	TSS200
30227363	cg02282626	0	0.125658	0.112733	-0.0129249	0.0159177	-0.015191	0.107	HLA-L	Body
30290603	cg24714100	0	0.562654	0.537484	-0.0251694	0.0187552	-0.035159	0.0626	HCG18;HCG18	Body;Body
30292292	cg04651621	0	0.866911	0.876437	0.00952558	0.0900663	0.03252	0.000844	HCG18;HCG18	Body;Body
30293808	cg18134102	0	0.0621203	0.057722	-0.00439831	0.0702353	-0.008885	0.0384	TRIM39;HCG18;HCG18;TRIM39	TSS1500;Body;Body;TSS1500
30294013	cg05591997	0	0.0313848	0.0270997	-0.00428513	0.00466385	0.0002399	0.9252	TRIM39;HCG18;HCG18;TRIM39	TSS1500;Body;Body;TSS1500
30294015	cg00124432	0	0.0276081	0.0272845	-0.000323579	0.715575	-0.0040397	0.00828	TRIM39;HCG18;HCG18;TRIM39	TSS1500;Body;Body;TSS1500
30295466	cg06685111	0	0.503842	0.49084	-0.0130015	0.0386139	-0.015007	0.176	HCG18;TRIM39;TRIM39;HCG18;TRIM39	TSS1500;5'UTR;5'UTR;TSS1500;1stExon
30295909	cg07912501	0	0.920802	0.927374	0.00657213	0.0374269	0.007951	0.154	HCG18;TRIM39;TRIM39;HCG18	TSS1500;5'UTR;5'UTR;TSS1500
30297257	cg13079571	0	0.936115	0.930116	-0.00599919	0.0334962	-0.003277	0.507	TRIM39;TRIM39	Body;Body
30297565	cg14066298	0	0.900411	0.887708	-0.0127028	0.000122536	-0.01101	0.0526	TRIM39;TRIM39	Body;Body
30298765	cg02957290	0	0.951361	0.954978	0.00361688	0.0114102	0.006388	0.0111	TRIM39;TRIM39	Body;Body
30299709	cg20412364	0	0.924899	0.929398	0.00449916	0.188556	0.013837	0.0215	TRIM39;TRIM39	Body;Body
30301427	cg20748656	0	0.820402	0.83415	0.0137484	0.0202749	0.005079	0.622	TRIM39;TRIM39	Body;Body
30301437	cg07596054	0	0.921299	0.927572	0.00627333	0.0275061	0.0053	0.289	TRIM39;TRIM39	Body;Body
30303537	cg21693015	0	0.956559	0.953013	-0.0035457	0.0133889	-0.0005475	0.825	TRIM39;TRIM39	Body;Body
30303805	cg23027402	0	0.943763	0.948101	0.0043376	0.0380909	0.002477	0.5	TRIM39;TRIM39	Body;Body
30303902	cg22561441	0	0.881295	0.891772	0.0104768	0.0380017	0.023997	0.00684	TRIM39;TRIM39	Body;Body
30308084	cg04138171	0	0.955731	0.95671	0.000979142	0.50097	0.006101	0.0161	TRIM39;TRIM39	Body;Body
30309146	cg08424770	0	0.954864	0.951565	-0.00329978	0.0303566	-0.0028026	0.296	TRIM39;TRIM39	Body;Body
30309562	cg20210586	0	0.958064	0.954479	-0.00358421	0.0116704	-0.0037232	0.136	TRIM39;TRIM39	Body;Body
30309653	cg16600706	0	0.915498	0.913028	-0.0024699	0.344565	-0.01061	0.0205	TRIM39;TRIM39	Body;Body
30312580	cg24528164	0	0.486429	0.469587	-0.016842	0.0336507	-0.020043	0.152	RPP21	TSS1500
30312972	cg13135180	0	0.0757438	0.0709056	-0.00483818	0.0219236	0.0006121	0.8658	RPP21	1stExon
30313045	cg01425186	0	0.0284239	0.0261622	-0.00226168	0.0454658	-0.0026098	0.191	RPP21	Body
30317519	cg16292376	0	0.505824	0.463643	-0.0421815	0.0117979	-0.043868	0.132
30325907	cg13962212	0	0.0383864	0.0436732	0.00528677	0.0462516	0.0048031	0.304
30411934	cg01824410	0	0.102194	0.117551	0.0153572	0.0163915	0.0146299	0.193
30418845	cg10110083	0	0.0227849	0.0203357	-0.00244926	0.0171078	-0.0046034	0.0109
30421114	cg19116197	10nt	0.379537	0.401081	0.0215441	0.0968878	0.052911	0.0207
30431577	cg07005242	0	0.0255387	0.0226171	-0.00292162	0.040267	-0.0026214	0.296
30431590	cg13694461	0	0.0246292	0.0238323	-0.000796847	0.528604	-0.0044831	0.0433
30433749	cg07017214	0	0.385919	0.422388	0.0364683	0.0120865	0.029048	0.253
30434109	cg11192541	0	0.0972803	0.0929184	-0.00436194	0.340631	-0.016604	0.0393
30434514	cg15174951	0	0.0317504	0.0270215	-0.00472892	0.00323359	-0.009075	0.00123
30434523	cg09364338	0	0.104428	0.0750649	-0.0293634	0.000241635	-0.043322	0.00187
30453500	cg04683891	0	0.921694	0.93193	0.0102356	0.000365166	0.014596	0.00355
30455807	cg16367518	0	0.834161	0.844768	0.0106077	0.149554	0.032646	0.0115	HLA-E	TSS1500
30458147	cg18183435	0	0.195129	0.209708	0.0145795	0.00489234	0.016126	0.0757	HLA-E	Body
30458158	cg21176130	0	0.0213037	0.0235207	0.00221701	0.0113603	0.0020524	0.181	HLA-E	Body
30458161	cg09326440	0	0.0672612	0.0598618	-0.00739946	0.012723	-0.01093	0.0367	HLA-E	Body
30468788	cg06274766	0	0.207089	0.235462	0.0283727	0.0101737	0.044867	0.021
30484051	cg11816981	0	0.0442579	0.0466476	0.00238966	0.287626	0.008868	0.0247
30484334	cg00138474	0	0.0448741	0.0377794	-0.00709478	0.0310184	-0.008692	0.134
30509405	cg14576407	0	0.0787909	0.06908	-0.00971097	0.010096	-0.013732	0.0388	GNL1	3'UTR
30509642	cg05013027	0	0.116231	0.107804	-0.00842717	0.18583	-0.022133	0.0482	GNL1	3'UTR
30510662	cg15789723	0	0.819563	0.810699	-0.00886402	0.0317418	-0.013912	0.0563	GNL1	3'UTR
30522774	cg02773868	0	0.91623	0.910114	-0.00611662	0.00381294	-0.011711	0.00155	GNL1	Body
30523072	cg03000305	0	0.2496	0.263111	0.0135106	0.0143411	0.020985	0.0309	GNL1;PRR3;PRR3	Body;TSS1500;TSS1500
30523418	cg18221028	0	0.0403568	0.0455996	0.00524281	0.0297465	0.0050699	0.233	GNL1;PRR3;PRR3	Body;TSS1500;TSS1500
30523975	cg02926965	0	0.0717568	0.0712156	-0.000541276	0.797302	-0.009571	0.00822	PRR3;PRR3;GNL1	TSS1500;TSS1500;1stExon
30524248	cg02760112	0	0.0441189	0.0394231	-0.0046958	0.0290451	-0.001457	0.697	PRR3;GNL1;PRR3;GNL1	TSS1500;5'UTR;TSS1500;1stExon
30524253	cg15722606	0	0.0630395	0.0678378	0.00479824	0.0242486	0.0041898	0.263	PRR3;GNL1;PRR3;GNL1	TSS1500;5'UTR;TSS1500;1stExon
30524577	cg08601959	0	0.0419741	0.0411712	-0.000802851	0.495337	-0.0043034	0.0372	PRR3;PRR3;PRR3;GNL1;PRR3;GNL1	5'UTR;5'UTR;1stExon;5'UTR;1stExon;1stExon
30524746	cg01532218	0	0.0138659	0.0164244	0.00255849	0.033691	-4.027e-05	0.985	PRR3;PRR3;PRR3;GNL1;PRR3;GNL1	5'UTR;5'UTR;1stExon;5'UTR;1stExon;1stExon
30524755	cg13413789	0	0.0321963	0.028662	-0.00353426	0.035914	-0.001097	0.709	PRR3;PRR3;PRR3;GNL1;PRR3;GNL1	5'UTR;5'UTR;1stExon;5'UTR;1stExon;1stExon
30524797	cg18976822	0	0.0253968	0.0251799	-0.000216986	0.832811	0.0038204	0.03092	PRR3;PRR3;PRR3;GNL1;PRR3;GNL1	5'UTR;5'UTR;1stExon;5'UTR;1stExon;1stExon
30525126	cg01115099	0	0.0250282	0.0281673	0.00313911	0.0198346	0.0007712	0.741	PRR3;GNL1;PRR3;GNL1	1stExon;5'UTR;1stExon;1stExon
30525976	cg01246434	0	0.632591	0.613248	-0.0193427	0.0124073	-0.022463	0.0987	PRR3;PRR3;GNL1;PRR3	Body;Body;TSS1500;ExonBnd
30537886	cg26484464	0	0.891838	0.885772	-0.0060663	0.0407533	-0.011291	0.031	ABCF1;ABCF1	TSS1500;TSS1500
30538989	cg00599401	0	0.0207645	0.0226236	0.00185917	0.0401186	0.0049844	0.00163	ABCF1;ABCF1	TSS200;TSS200
30539063	cg05385119	0	0.0337245	0.0307105	-0.00301398	0.00308085	-0.003081	0.0834	ABCF1;ABCF1	TSS200;TSS200
30539234	cg06140764	0	0.0210949	0.0194014	-0.00169346	0.0316004	-0.001668	0.229	ABCF1;ABCF1;ABCF1;ABCF1	5'UTR;5'UTR;1stExon;1stExon
30540557	cg22851514	0	0.840476	0.850069	0.00959283	0.0649959	0.027113	0.00285	ABCF1;ABCF1	Body;Body
30541653	cg22953267	0	0.765904	0.741094	-0.0248105	0.00108218	-0.02435	0.0651	ABCF1;ABCF1	Body;Body
30554454	cg12114930	0	0.952485	0.956213	0.00372814	0.0157131	0.003669	0.176	ABCF1;ABCF1	Body;Body
30558319	cg22409504	0	0.902898	0.896029	-0.00686939	0.0314932	-0.003198	0.567	ABCF1;ABCF1	Body;Body
30558338	cg02086286	0	0.863596	0.842787	-0.0208091	4.26457e-05	-0.0206146	0.0183	ABCF1;ABCF1	Body;Body
30558425	cg10982113	5nt	0.829881	0.811531	-0.0183498	0.000886237	-0.006628	0.479	ABCF1;ABCF1	Body;Body
30558470	cg05177685	0	0.928609	0.919307	-0.00930167	0.010525	-0.010325	0.106	ABCF1;ABCF1	Body;Body
30565190	cg22366909	0	0.660647	0.624212	-0.0364349	0.000607015	-0.051493	0.00551
30568535	cg24766816	0	0.947896	0.949921	0.00202496	0.16399	0.00518	0.0438	PPP1R10	3'UTR
30568674	cg18929428	0	0.969666	0.968303	-0.00136351	0.181075	-0.0046498	0.0092	PPP1R10	3'UTR
30568683	cg08057698	0	0.936488	0.930389	-0.00609884	0.00692879	-0.012169	0.0021	PPP1R10	3'UTR
30570115	cg01023151	0	0.935767	0.933504	-0.00226238	0.271756	-0.008646	0.0166	PPP1R10	Body
30584284	cg02809877	0	0.149378	0.139702	-0.00967656	0.0818187	-0.028462	0.00341	MRPS18B;PPP1R10	TSS1500;5'UTR
30585023	cg08917831	0	0.0848566	0.0784819	-0.00637466	0.00467092	-0.014041	0.000348	MRPS18B;PPP1R10	TSS1500;TSS200
30585409	cg17762168	0	0.0606846	0.0566301	-0.00405452	0.0225303	-0.003178	0.308	MRPS18B;PPP1R10	TSS200;TSS1500
30585513	cg06053377	0	0.0425388	0.0403337	-0.00220516	0.383741	-0.010033	0.0237	MRPS18B;MRPS18B;PPP1R10	5'UTR;1stExon;TSS1500
30585819	cg12648600	0	0.0248391	0.0225083	-0.00233078	0.0325751	-0.0037676	0.0504	MRPS18B;PPP1R10	Body;TSS1500
30587655	cg03955698	0	0.94129	0.933815	-0.00747455	0.00074243	-0.006468	0.0917	MRPS18B	Body
30594296	cg22759096	0	0.720127	0.702266	-0.0178615	2.61399e-05	-0.0173849	0.0169	C6orf134	TSS1500
30595190	cg03969182	0	0.925686	0.928363	0.00267706	0.159032	0.007007	0.0367	C6orf134	Body
30608443	cg13590413	0	0.310231	0.332764	0.0225332	0.0164634	0.034326	0.0382	ATAT1;ATAT1;ATAT1	Body;Body;Body
30610775	cg14308107	0	0.919735	0.915713	-0.00402209	0.123561	-0.012357	0.00692	C6orf134	Body
30610778	cg23380956	0	0.897614	0.891588	-0.00602595	0.0928943	-0.01561	0.0134	C6orf134	Body
30611046	cg03724059	0	0.965243	0.968756	0.00351333	0.00483396	0.0005278	0.804	C6orf134	Body
30611056	cg23599776	10nt	0.948677	0.947009	-0.00166771	0.511548	-0.009837	0.0258	C6orf134	Body
30612157	cg21908996	0	0.952503	0.94796	-0.00454242	0.00814971	-0.007891	0.00893	C6orf134	3'UTR
30614734	cg23653391	0	0.0205685	0.0181353	-0.00243324	0.00336186	-0.002392	0.0988	C6orf136;C6orf136;C6orf136	TSS200;TSS200;TSS200
30614794	cg11698382	0	0.0253959	0.0232399	-0.002156	0.0270066	-0.0012054	0.48	C6orf136;C6orf136;C6orf136	TSS200;TSS200;TSS200
30619137	cg18184941	0	0.946891	0.948067	0.00117555	0.492359	0.007163	0.0164	C6orf136;C6orf136;C6orf136	Body;Body;Body
30629582	cg12895232	0	0.924614	0.918056	-0.00655803	0.00853008	-0.002854	0.509	DHX16;DHX16	Body;Body
30633326	cg08228596	0	0.943604	0.944715	0.00111071	0.430341	0.005665	0.0215	DHX16;DHX16	Body;Body
30640154	cg18906353	0	0.163972	0.177087	0.0131158	0.154387	0.044594	0.00559	DHX16;DHX16	Body;Body
30640719	cg03150220	0	0.0234921	0.0230421	-0.000449961	0.690292	-0.0049566	0.0111	DHX16;DHX16;DHX16	1stExon;Body;5'UTR
30640949	cg07917843	0	0.0180251	0.0157199	-0.0023052	0.00185052	-0.0020623	0.109	DHX16;DHX16	TSS200;TSS200
30646707	cg06861519	0	0.871813	0.862846	-0.00896708	0.0456947	-0.014314	0.0711	KIAA1949;KIAA1949	Body;Body
30646794	cg09374772	0	0.203749	0.183858	-0.0198913	0.0476018	-0.015149	0.391	KIAA1949;KIAA1949	Body;Body
30651511	cg11736020	0	0.0456555	0.0417436	-0.00391188	0.0202471	-0.004844	0.103	KIAA1949;KIAA1949	Body;Body
30652399	cg18586886	0	0.0284505	0.0277586	-0.000691885	0.572269	-0.0050732	0.0174	KIAA1949;KIAA1949	Body;1stExon
30652688	cg01413582	0	0.0246519	0.023663	-0.000988899	0.450685	0.004836	0.02962	KIAA1949;KIAA1949	Body;1stExon
30653242	cg08253704	0	0.0620632	0.0584253	-0.00363795	0.0532372	-0.006807	0.0406	KIAA1949;KIAA1949	Body;1stExon
30655617	cg23197007	0	0.136583	0.126552	-0.0100312	0.0490212	-0.009629	0.284	KIAA1949;KIAA1949;KIAA1949	TSS1500;5'UTR;1stExon
30656094	cg00128100	0	0.938247	0.937582	-0.000665355	0.711763	-0.006721	0.0323	KIAA1949;NRM;KIAA1949	TSS1500;3'UTR;TSS1500
30657000	cg11870956	0	0.928738	0.923258	-0.00548	0.0401964	-0.00947	0.0447	NRM;KIAA1949	Body;TSS1500
30657088	cg20800391	0	0.926264	0.921461	-0.00480374	0.0670254	-0.012396	0.00711	NRM;KIAA1949	Body;TSS1500
30657469	cg20405697	0	0.851511	0.835998	-0.0155132	0.00426411	-0.019586	0.0397	NRM	Body
30658865	cg02110782	0	0.02922	0.0280249	-0.00119516	0.280583	-0.0048121	0.013	NRM	TSS200
30659261	cg23487414	0	0.48676	0.46175	-0.0250101	0.0144881	-0.027604	0.123	NRM;NRM;NRM;NRM;NRM;NRM;NRM;NRM	TSS1500;TSS1500;TSS1500;TSS1500;TSS1500;TSS1500;TSS1500;TSS200
30660664	cg14418592	0	0.915255	0.922021	0.00676644	0.0499651	0.0176	0.0036	NRM	TSS1500
30670542	cg26275372	0	0.944547	0.949413	0.00486557	0.0164647	0.004704	0.187	MDC1;MDC1	ExonBnd;Body
30670795	cg19187854	0	0.908441	0.8977	-0.0107413	0.000141996	-0.012303	0.0119	1	Body
30670957	cg23886643	0	0.969523	0.968997	-0.000525097	0.565181	-0.0035314	0.0268	1	Body
30681476	cg25988105	0	0.861367	0.872768	0.0114011	0.144837	0.028066	0.0409	1	Body
30684406	cg06315208	0	0.808276	0.786882	-0.0213935	0.0093656	-0.0219093	0.129	1	5'UTR
30684572	cg10925640	0	0.641202	0.615253	-0.025949	0.00984621	-0.00698	0.687	1	5'UTR
30684837	cg07656347	0	0.229989	0.212185	-0.0178036	0.0835354	-0.059778	0.000805	1	5'UTR
30685080	cg00575529	0	0.0380159	0.0373119	-0.000704039	0.631171	-0.005144	0.0452	MDC1;MDC1	1stExon;5'UTR
30685243	cg18301048	0	0.0184267	0.0173097	-0.00111697	0.283937	-0.0041349	0.0239	MDC1;MDC1	1stExon;5'UTR
30685744	cg16580700	0	0.316744	0.278056	-0.0386886	0.0244532	-0.05962	0.0494	1	TSS1500
30686511	cg03151709	0	0.801737	0.781808	-0.0199289	0.00880313	-0.0203326	0.128	1	TSS1500
30686902	cg17950410	0	0.813599	0.782959	-0.0306404	0.000371965	-0.03063	0.0401	TUBB;MDC1	TSS1500;TSS1500
30686922	cg08680415	0	0.724853	0.681005	-0.0438478	7.49744e-05	-0.042278	0.0264	TUBB;MDC1	TSS1500;TSS1500
30687159	cg05125809	0	0.640372	0.61576	-0.0246119	0.00575309	-0.02653	0.0894	TUBB	TSS1500
30687197	cg27505349	0	0.76525	0.744828	-0.020422	0.00253845	-0.009757	0.402	TUBB	TSS1500
30687707	cg07841385	0	0.0821169	0.0704935	-0.0116234	0.0325099	-0.021425	0.0255	TUBB	TSS1500
30687987	cg17431746	0	0.0438369	0.0422794	-0.00155758	0.443675	-0.008774	0.0133	TUBB	TSS200
30688037	cg27092694	0	0.0169046	0.0167225	-0.000182039	0.763899	-0.0026534	0.01115	TUBB	TSS200
30690501	cg19748937	0	0.0384024	0.0347404	-0.00366194	0.026621	-0.011152	8.88e-05	TUBB	Body
30690712	cg25953417	0	0.371999	0.346163	-0.0258358	0.0370741	-0.010175	0.639	TUBB	Body
30690844	cg26721803	0	0.455488	0.420919	-0.0345685	0.00967909	-0.0311	0.184	TUBB	Body
30706320	cg22038249	0	0.916221	0.923544	0.00732321	0.0176584	0.010225	0.0602	FLOT1	Body
30706518	cg00688756	0	0.625317	0.648501	0.0231838	0.0454267	0.001583	0.937	FLOT1	Body
30706810	cg11523325	0	0.803936	0.817321	0.013385	0.171481	0.034861	0.0437	FLOT1	Body
30710200	cg20643094	0	0.0295561	0.0255605	-0.00399557	0.0456538	-0.002877	0.413	FLOT1	5'UTR
30710425	cg24000189	0	0.0215592	0.0195153	-0.0020439	0.010223	-0.0024949	0.0746	FLOT1;FLOT1	1stExon;5'UTR
30710764	cg23343973	0	0.0412038	0.040825	-0.000378821	0.814661	-0.005977	0.0335	FLOT1	TSS1500
30711580	cg12232308	0	0.0435348	0.0371209	-0.00641393	0.000230703	-0.008282	0.00626	IER3;FLOT1	3'UTR;TSS1500
30711586	cg13337949	0	0.0777593	0.0721626	-0.00559673	0.0450495	-0.011838	0.0161	IER3;FLOT1	3'UTR;TSS1500
30711802	cg16493531	0	0.0385674	0.0361953	-0.00237213	0.114498	-0.005672	0.0325	FLOT1;IER3	TSS1500;Body
30711835	cg16331823	0	0.0521418	0.052299	0.000157182	0.945752	0.009273	0.02002	FLOT1;IER3	TSS1500;Body
30713097	cg23756354	0	0.953422	0.953513	9.14068e-05	0.955694	0.005981	0.0362	IER3	TSS1500
30714519	cg05505711	0	0.775364	0.752163	-0.0232005	0.00354534	-0.032026	0.0218
30716985	cg10310427	10nt	0.948627	0.944189	-0.0044382	0.0126954	-0.00347	0.266
30717858	cg00766535	0	0.894076	0.882465	-0.0116107	0.0208204	-0.015516	0.0798
30732347	cg03696109	10nt	0.657559	0.666511	0.00895227	0.443745	0.040526	0.0454
30737831	cg05803761	0	0.771482	0.752636	-0.0188463	0.00596769	-0.026904	0.0255
30743183	cg02603315	0	0.928642	0.92097	-0.00767188	0.000955551	-0.0079101	0.0503
30748282	cg23279437	0	0.909167	0.899216	-0.00995026	0.0015459	-0.007411	0.173
30787986	cg00669892	0	0.931883	0.934447	0.00256328	0.161734	0.006935	0.0318	LINC00243	Body
30789372	cg11890561	0	0.911055	0.903335	-0.00771954	0.0197129	-0.009128	0.118	LINC00243	Body
30794995	cg15533029	0	0.653015	0.614628	-0.0383874	0.0787049	-0.07602	0.0489	LINC00243	Body
30816080	cg01471240	0	0.884677	0.874498	-0.0101797	0.0439988	-0.019018	0.0331
30817369	cg10607426	0	0.880848	0.881581	0.000733481	0.880337	0.017626	0.0375
30824929	cg24195349	0	0.79324	0.771456	-0.0217836	0.00747682	-0.033812	0.0182
30825312	cg19571244	0	0.62377	0.594936	-0.0288334	0.00183137	-0.035198	0.0296
30831693	cg11704397	0	0.895086	0.887813	-0.00727387	0.0380249	-0.011666	0.0596
30847456	cg27280880	0	0.885152	0.873333	-0.0118193	0.000794125	-0.017469	0.00455
30848828	cg25075776	0	0.895697	0.902007	0.00631016	0.00406058	0.005065	0.185
30850543	cg08951271	0	0.830782	0.81018	-0.0206027	0.000316184	-0.03034	0.00234	DDR1	TSS1500
30854164	cg24566261	0	0.728424	0.749481	0.0210576	0.0277193	0.02366	0.159	DDR1;DDR1	5'UTR;5'UTR
30856386	cg13351860	0	0.916599	0.909559	-0.00703972	0.0173529	-0.007422	0.154	DDR1;DDR1;DDR1	TSS200;5'UTR;5'UTR
30858050	cg24636809	0	0.812779	0.800463	-0.0123161	0.00350736	-0.0115846	0.116	DDR1;DDR1;DDR1;DDR1;DDR1;DDR1;DDR1;DDR1;DDR1;MIR4640	Body;Body;Body;Body;Body;Body;Body;Body;Body;TSS1500
30859855	cg06200824	0	0.76277	0.751081	-0.0116889	0.0133175	-0.025341	0.00219	DDR1;DDR1;DDR1	Body;Body;Body
30859977	cg20335906	0	0.955346	0.952172	-0.00317341	0.0464517	-0.004912	0.0812	DDR1;DDR1;DDR1	Body;Body;Body
30860887	cg16111190	0	0.912583	0.9186	0.00601716	0.0351932	0.004513	0.369	DDR1;DDR1;DDR1	Body;Body;Body
30871677	cg18709166	0	0.753165	0.740228	-0.012937	0.037868	-0.014949	0.174
30875854	cg11403689	0	0.0445688	0.0398259	-0.00474287	0.0173685	-0.003827	0.274	GTF2H4	TSS200
30876159	cg08719551	10nt	0.0379075	0.0328054	-0.00510209	0.00971041	-0.0051961	0.133	GTF2H4;GTF2H4	1stExon;5'UTR
30878437	cg04178207	0	0.899002	0.88859	-0.0104121	0.000347406	-0.015479	0.00228	GTF2H4	Body
30878494	cg00563045	0	0.937643	0.93597	-0.001673	0.294609	-0.006234	0.0262	GTF2H4	Body
30878729	cg09350591	0	0.944605	0.948441	0.00383577	0.0278518	0.002866	0.349	GTF2H4	Body
30878864	cg17633074	0	0.776973	0.742073	-0.0348999	2.51266e-05	-0.0321	0.0234	GTF2H4	Body
30880155	cg16990009	0	0.941054	0.944078	0.00302394	0.250985	0.009554	0.0396	GTF2H4	Body
30880557	cg23387168	0	0.867729	0.883053	0.0153239	0.00859066	0.036162	0.000368	VARS2;VARS2;GTF2H4	TSS1500;TSS1500;Body
30882094	cg25005633	0	0.0289293	0.02985	0.000920727	0.375391	0.004141	0.0229	VARS2;VARS2;VARS2;VARS2;VARS2	TSS200;1stExon;1stExon;5'UTR;5'UTR
30882355	cg26467571	0	0.0504408	0.0458207	-0.00462012	0.0109865	-0.008132	0.0109	VARS2;VARS2;VARS2	5'UTR;5'UTR;Body
30882641	cg15848685	0	0.41823	0.351774	-0.0664558	0.00185064	-0.0997	0.00767	VARS2;VARS2;VARS2	Body;5'UTR;Body
30882671	cg12457901	0	0.275157	0.234096	-0.0410614	0.00510283	-0.05488	0.0331	VARS2;VARS2;VARS2	Body;5'UTR;Body
30882708	cg16958594	0	0.554354	0.516228	-0.0381262	0.0301536	-0.05206	0.0936	VARS2;VARS2;VARS2	Body;5'UTR;Body
30883192	cg00244776	0	0.696159	0.669045	-0.027114	0.00313655	-0.042686	0.00802	VARS2;VARS2;VARS2	Body;5'UTR;Body
30883768	cg06879746	0	0.79919	0.819873	0.0206836	0.0191228	0.01385	0.37	VARS2;VARS2;VARS2	Body;Body;Body
30884124	cg26784891	0	0.940281	0.937483	-0.00279761	0.197581	-0.007671	0.0454	VARS2;VARS2;VARS2	Body;Body;Body
30885205	cg27185298	0	0.8922	0.886054	-0.00614619	0.0302021	-0.011692	0.0193	VARS2;VARS2;VARS2	Body;Body;Body
30885310	cg05632020	0	0.874168	0.868228	-0.00594011	0.0183412	0.0005888	0.8914	VARS2;VARS2;VARS2	Body;Body;Body
30885460	cg03825488	0	0.914575	0.905909	-0.00866582	0.000515367	-0.0088432	0.0412	VARS2;VARS2;VARS2	Body;Body;Body
30899220	cg04377288	0	0.919522	0.909518	-0.010004	0.00173221	-0.0092023	0.0977	SFTA2	3'UTR
30899405	cg15992932	0	0.612925	0.599971	-0.012954	0.151306	-0.039228	0.0134	SFTA2	Body
30899568	cg26672776	0	0.71573	0.70061	-0.0151195	0.0172376	-0.036306	0.00106	SFTA2	Body
30899649	cg13561028	0	0.725598	0.713711	-0.0118872	0.0126955	-0.021535	0.0103	SFTA2	Body
30900197	cg14034870	0	0.733505	0.718617	-0.014888	0.0112326	-0.021213	0.0402	SFTA2	TSS1500
30900560	cg15063443	0	0.883715	0.869191	-0.014524	0.00274134	-0.016607	0.0503	SFTA2	TSS1500
30900587	cg02128283	0	0.5717	0.546744	-0.0249556	0.00185264	-0.025921	0.0638	SFTA2	TSS1500
30902937	cg18849204	0	0.586249	0.566141	-0.0201077	0.026708	-0.011838	0.456
30904981	cg08487909	0	0.737793	0.721254	-0.0165398	0.00488157	-0.019473	0.0588
30907672	cg05949502	0	0.82549	0.808433	-0.0170562	0.00299299	-0.024475	0.0152	DPCR1	TSS1500
30908302	cg08711281	0	0.845405	0.830337	-0.0150683	0.000642579	-0.026382	0.000609	DPCR1	TSS1500
30908706	cg13978352	0	0.537125	0.515115	-0.0220108	0.0309453	-0.052515	0.00331	DPCR1	TSS200
30908739	cg04572540	0	0.795312	0.778338	-0.0169744	0.00177037	-0.024839	0.009	DPCR1	TSS200
30910583	cg24875484	0	0.148193	0.158846	0.010653	0.0172854	0.008664	0.27	DPCR1	Body
30915371	cg13267551	0	0.753603	0.7334	-0.0202025	0.0211181	-0.016288	0.289	DPCR1	Body
30920123	cg04559908	0	0.720356	0.69393	-0.0264253	0.00203516	-0.027523	0.0656	DPCR1	Body
30920171	cg18950108	0	0.827146	0.812515	-0.0146306	0.0333917	-0.021352	0.0788	DPCR1	Body
30921757	cg11554728	0	0.878132	0.866336	-0.0117961	0.0101987	-0.016541	0.0407	DPCR1	3'UTR
30923593	cg09657173	0	0.0253135	0.0227648	-0.00254862	0.00583104	-0.001495	0.351
30926197	cg14425114	5nt	0.934613	0.92997	-0.00464346	0.0404592	-0.006786	0.0901
30929240	cg08695554	ONSITE	0.889203	0.869788	-0.019415	0.000333936	-0.028955	0.00214
30950666	cg11062798	0	0.832703	0.823678	-0.00902482	0.0216803	-0.012809	0.0647	MUC21	TSS1500
30950713	cg15167736	0	0.917215	0.914356	-0.00285921	0.279974	-0.010939	0.0184	MUC21	TSS1500
30950779	cg13464738	0	0.762643	0.739443	-0.0232004	0.000261885	-0.027147	0.0139	MUC21	TSS1500
30951917	cg04230397	0	0.829843	0.809083	-0.0207601	0.00376161	-0.022684	0.0705	MUC21	Body
30952175	cg14531049	0	0.823762	0.837788	0.0140253	0.0133624	0.026347	0.00796	MUC21	Body
30955412	cg02611812	0	0.914168	0.903656	-0.0105116	0.00529286	-0.011818	0.0737	MUC21	Body
30955421	cg03228567	0	0.822433	0.807432	-0.0150011	0.00754341	-0.0147826	0.133	MUC21	Body
30955716	cg06805615	0	0.896025	0.906204	0.0101799	0.00910638	0.011947	0.0815	MUC21	Body
30955950	cg03500771	0	0.955424	0.952527	-0.00289671	0.0450527	-0.006368	0.0123	MUC21	Body
30956440	cg25159149	0	0.749502	0.738692	-0.0108096	0.0262993	-0.016071	0.0613	MUC21	3'UTR
30956760	cg02813916	0	0.900656	0.892704	-0.00795168	0.0122151	-0.01556	0.00525	MUC21	3'UTR
30956796	cg15246825	0	0.944851	0.940358	-0.00449278	0.0547174	-0.011455	0.00524	MUC21	3'UTR
30966938	cg17246557	0	0.900617	0.888468	-0.0121481	0.00873782	-0.014234	0.0803
30977529	cg09271052	0	0.814702	0.797851	-0.0168508	0.0182003	-0.022569	0.0727	MUC22	5'UTR
30978240	cg05422740	0	0.692565	0.681232	-0.0113331	0.0313601	-0.020342	0.0285	MUC22	5'UTR
30984668	cg21505231	0	0.792127	0.783368	-0.00875952	0.0341032	-0.005103	0.481
31009289	cg20975354	0	0.90191	0.879694	-0.0222159	6.73917e-05	-0.023383	0.015
31010597	cg06855286	0	0.504287	0.497778	-0.00650915	0.54705	-0.042208	0.0254
31010701	cg16398511	0	0.308702	0.366327	0.0576255	1.04024e-05	0.027921	0.1966
31010742	cg18595780	0	0.256896	0.286592	0.0296963	0.0327216	-0.01318	0.5783
31018523	cg10715333	0	0.878691	0.867682	-0.0110088	0.013468	-0.008831	0.258
31019554	cg06750948	10nt	0.814428	0.79056	-0.0238681	0.000819421	-0.027091	0.0293
31021365	cg17038049	0	0.942188	0.935865	-0.0063236	0.000501156	-0.007759	0.0142	HCG22	TSS1500
31021422	cg14119792	0	0.557039	0.529456	-0.0275831	0.0355714	-0.02965	0.2	HCG22	TSS1500
31023257	cg06003958	0	0.872582	0.854352	-0.0182303	0.00808735	-0.015545	0.197	HCG22	Body
31023709	cg11369599	0	0.917324	0.909914	-0.0074094	0.0148399	-0.000782	0.881	HCG22	Body
31023763	cg12496807	0	0.931638	0.936796	0.00515738	0.0111289	0.0049783	0.162	HCG22	Body
31023770	cg23878318	0	0.916342	0.919797	0.00345486	0.229227	0.011324	0.0251	HCG22	Body
31024990	cg00583046	0	0.915989	0.901102	-0.0148863	0.00335454	-0.01965	0.0273	HCG22	Body
31025933	cg13525397	0	0.889381	0.876268	-0.0131125	0.00768616	-0.014172	0.101	HCG22	Body
31025949	cg24764810	0	0.806629	0.780952	-0.0256777	3.6765e-05	-0.027537	0.0101	HCG22	Body
31026105	cg08448622	0	0.852017	0.822698	-0.029319	0.000177967	-0.057618	2.01e-05	HCG22	Body
31026215	cg19195712	0	0.564786	0.509892	-0.0548942	8.05544e-05	-0.06736	0.00495	HCG22	Body
31026287	cg07717512	0	0.595655	0.572972	-0.0226828	0.0125956	-0.023329	0.144	HCG22	Body
31034042	cg22786748	0	0.509768	0.473188	-0.0365803	0.00485242	-0.051697	0.0234
31039043	cg21460625	0	0.727134	0.71449	-0.0126436	0.0591379	-0.031255	0.00793
31039180	cg23633028	0	0.802167	0.784783	-0.0173844	0.017523	-0.016329	0.204
31047558	cg08856420	0	0.0940185	0.102368	0.00834914	0.0417482	0.01107	0.126
31050373	cg00020172	0	0.847824	0.811605	-0.0362195	5.65701e-05	-0.032321	0.036
31055396	cg15583958	0	0.255798	0.23137	-0.0244288	0.0113951	-0.015052	0.371
31055502	cg26138460	0	0.0766843	0.0652104	-0.0114739	0.0100187	-0.0110098	0.159
31079110	cg17323974	0	0.904306	0.894272	-0.0100344	0.00539594	-0.0106386	0.0922	C6orf15	3'UTR
31079152	cg08951273	0	0.932004	0.922962	-0.00904156	0.00056213	-0.010415	0.0225	C6orf15	3'UTR
31079555	cg10185489	0	0.831485	0.81826	-0.0132254	0.0375966	-0.026566	0.0178	C6orf15	Body
31079617	cg17784811	0	0.875727	0.860646	-0.0150807	0.0103934	-0.017375	0.093	C6orf15	Body
31079895	cg17663033	0	0.925205	0.894677	-0.0305279	3.05714e-09	-0.037966	1.12e-05	C6orf15	Body
31080048	cg08097157	0	0.908356	0.896439	-0.0119168	0.00319187	-0.01196	0.0902	C6orf15	Body
31080529	cg16150435	0	0.905527	0.897078	-0.00844908	0.0135104	-0.01015	0.0917	C6orf15	TSS200
31081260	cg18339827	10nt	0.919048	0.908725	-0.0103237	0.000157316	-0.014937	0.00167	C6orf15;PSORS1C1	TSS1500;TSS1500
31081323	cg13060500	0	0.852345	0.82686	-0.0254855	0.000197666	-0.032943	0.00565	PSORS1C1;C6orf15	TSS1500;TSS1500
31081518	cg26812852	0	0.911625	0.90044	-0.011185	0.00370374	-0.018019	0.00771	PSORS1C1;C6orf15	TSS1500;TSS1500
31081905	cg21351647	0	0.885104	0.867183	-0.0179211	0.00078734	-0.019981	0.0316	PSORS1C1	TSS1500
31082835	cg05545351	10nt	0.594597	0.632098	0.0375009	0.000709051	0.034987	0.0685	PSORS1C1	5'UTR
31082939	cg11468993	10nt	0.157755	0.184182	0.0264269	0.00334307	0.021534	0.17	CDSN;PSORS1C1	3'UTR;5'UTR
31085004	cg23900141	0	0.80859	0.78956	-0.0190296	0.00126255	-0.025601	0.0131	CDSN;PSORS1C1	Body;5'UTR
31085034	cg19222156	0	0.890101	0.879758	-0.0103435	0.0114613	-0.018318	0.0109	CDSN;PSORS1C1	Body;5'UTR
31085235	cg05748605	0	0.603416	0.565704	-0.0377116	0.000941326	-0.04945	0.0131	CDSN;PSORS1C1	Body;5'UTR
31089685	cg24905792	0	0.839929	0.824013	-0.0159165	0.000621457	-0.018742	0.0207	CDSN;PSORS1C1	TSS1500;5'UTR
31091345	cg22402850	0	0.84342	0.823143	-0.020277	2.1428e-05	-0.014319	0.0757	PSORS1C1	5'UTR
31091383	cg26888012	0	0.683722	0.646597	-0.0371252	0.000208463	-0.042859	0.0136	PSORS1C1	5'UTR
31093913	cg01966425	0	0.739431	0.722969	-0.0164621	0.00124371	-0.021067	0.0181	PSORS1C1	5'UTR
31094068	cg17598552	0	0.827185	0.813723	-0.0134619	0.00446096	-0.009942	0.227	PSORS1C1	5'UTR
31094185	cg21550612	10nt	0.537998	0.500884	-0.0371145	0.0107249	-0.031106	0.222	PSORS1C1	5'UTR
31095913	cg11396628	0	0.411133	0.389366	-0.0217665	0.0483378	-0.019727	0.31	PSORS1C1	5'UTR
31096931	cg01794802	0	0.820696	0.798111	-0.0225845	0.00158289	-0.017158	0.166	PSORS1C1	5'UTR
31097073	cg08439728	0	0.907689	0.90561	-0.00207867	0.396695	-0.011013	0.0099	PSORS1C1	5'UTR
31105337	cg16192371	0	0.0640151	0.0615926	-0.00242258	0.38508	-0.011068	0.0235	PSORS1C1;PSORS1C2	Body;3'UTR
31105711	cg00486113	0	0.435283	0.420337	-0.0149457	0.00646824	-0.0154767	0.108	PSORS1C1;PSORS1C2	Body;3'UTR
31105777	cg21103074	0	0.778384	0.765149	-0.0132349	0.0586351	-0.0276	0.0254	PSORS1C1;PSORS1C2	Body;Body
31105927	cg27314422	0	0.621485	0.599503	-0.0219816	0.00859789	-0.025862	0.0785	PSORS1C1;PSORS1C2	Body;Body
31105944	cg09163505	0	0.932405	0.926933	-0.00547186	0.00295701	-0.0060449	0.0605	PSORS1C1;PSORS1C2	Body;Body
31106181	cg25380351	0	0.931101	0.924113	-0.00698782	0.00265494	-0.008885	0.0292	PSORS1C1;PSORS1C2	Body;Body
31106302	cg23497190	0	0.940837	0.933912	-0.00692431	0.00359451	-0.009503	0.0228	PSORS1C1;PSORS1C2	Body;Body
31107195	cg12044337	10nt	0.926526	0.912581	-0.013945	0.000400471	-0.017112	0.0126	PSORS1C1;PSORS1C2	Body;TSS200
31107663	cg21084702	0	0.833784	0.81334	-0.020444	0.000578502	-0.024985	0.0158	PSORS1C1;PSORS1C2	Body;TSS1500
31108541	cg06663251	0	0.873632	0.866453	-0.00717951	0.0546261	-0.014389	0.0291	PSORS1C2	TSS1500
31108578	cg22710153	0	0.930194	0.924732	-0.00546168	0.0119321	-0.007936	0.038	PSORS1C2	TSS1500
31110473	cg07613268	0	0.891732	0.884722	-0.00701006	0.0634319	-0.016759	0.0117	CCHCR1;CCHCR1;CCHCR1	Body;Body;Body
31110647	cg01140214	0	0.918653	0.925222	0.00656964	0.00750424	0.003943	0.356	CCHCR1;CCHCR1;CCHCR1	Body;Body;Body
31111270	cg21497082	0	0.871369	0.863116	-0.00825262	0.018894	-0.009258	0.135	CCHCR1;CCHCR1;CCHCR1	Body;Body;Body
31125417	cg09163778	0	0.794797	0.783894	-0.0109024	0.0483345	-0.022	0.0239	TCF19;TCF19;CCHCR1;CCHCR1;CCHCR1;CCHCR1;CCHCR1	TSS1500;TSS1500;5'UTR;1stExon;1stExon;5'UTR;5'UTR
31125445	cg22158929	0	0.692857	0.679568	-0.0132896	0.0818988	-0.031727	0.0184	CCHCR1;TCF19;CCHCR1;TCF19;CCHCR1;CCHCR1;CCHCR1	1stExon;TSS1500;5'UTR;TSS1500;1stExon;5'UTR;5'UTR
31125475	cg04824716	0	0.573458	0.557368	-0.0160902	0.0366647	-0.038216	0.00468	CCHCR1;TCF19;CCHCR1;TCF19;CCHCR1;CCHCR1;CCHCR1	1stExon;TSS1500;5'UTR;TSS1500;1stExon;5'UTR;5'UTR
31126267	cg13426857	0	0.0736615	0.0608173	-0.0128442	0.066918	-0.029071	0.0186	CCHCR1;CCHCR1;TCF19;TCF19;CCHCR1	TSS1500;TSS1500;TSS200;TSS200;TSS1500
31126832	cg02909694	0	0.032743	0.0282926	-0.00445043	0.0387728	-0.004459	0.24	CCHCR1;CCHCR1;TCF19;TCF19;CCHCR1	TSS1500;TSS1500;5'UTR;5'UTR;TSS1500
31126871	cg24876187	0	0.2316	0.202077	-0.0295232	0.00790878	-0.039229	0.0447	CCHCR1;CCHCR1;TCF19;TCF19;CCHCR1	TSS1500;TSS1500;5'UTR;5'UTR;TSS1500
31126981	cg07400063	0	0.0497105	0.0409742	-0.00873627	0.0269637	-0.01163	0.0951	CCHCR1;CCHCR1;TCF19;TCF19;CCHCR1	TSS1500;TSS1500;5'UTR;5'UTR;TSS1500
31127271	cg10094358	0	0.382702	0.354185	-0.0285172	0.00986138	-0.038392	0.0483	TCF19;TCF19;CCHCR1	Body;Body;TSS1500
31127863	cg16095155	0	0.736929	0.705386	-0.0315436	0.00020112	-0.043977	0.0029	TCF19;TCF19	Body;Body
31129329	cg22150763	0	0.91645	0.910309	-0.00614082	0.0282124	-0.003274	0.504	TCF19;TCF19	Body;Body
31129358	cg24176040	0	0.947328	0.942237	-0.00509079	0.0154338	-0.008918	0.016	TCF19;TCF19	Body;Body
31129600	cg22692488	0	0.887796	0.879721	-0.008075	0.303919	-0.030509	0.0271	TCF19;TCF19	Body;Body
31130548	cg18050521	0	0.88551	0.887968	0.00245766	0.37788	0.011638	0.0169	TCF19;TCF19	3'UTR;3'UTR
31134812	cg08809223	0	0.871106	0.884674	0.0135682	0.02364	0.025312	0.0166	POU5F1;POU5F1	Body;TSS1500
31136314	cg09031041	0	0.917265	0.911939	-0.00532577	0.0065869	-0.009782	0.00446	POU5F1;POU5F1;POU5F1;POU5F1;POU5F1	Body;TSS1500;TSS1500;TSS1500;TSS1500
31136913	cg09445935	0	0.933515	0.936202	0.00268665	0.355454	0.013263	0.00881	POU5F1	Body
31139796	cg09904051	0	0.845907	0.833	-0.0129073	0.0159253	-0.02827	0.00259	POU5F1	TSS1500
31141763	cg03465464	0	0.863877	0.852846	-0.0110308	0.0146035	-0.021071	0.00799	PSORS1C3	Body
31141768	cg04035638	0	0.933553	0.925185	-0.00836792	0.00196866	-0.009583	0.0426	PSORS1C3	Body
31143710	cg26504835	0	0.666748	0.718738	0.0519894	0.00178137	0.07234	0.013	PSORS1C3	Body
31145302	cg26069890	0	0.954601	0.949995	-0.00460569	0.00475903	-0.005628	0.0493	PSORS1C3	Body
31145335	cg02077524	0	0.907192	0.885261	-0.0219311	0.000131561	-0.029177	0.00341	PSORS1C3	Body
31145541	cg07907517	0	0.882013	0.871846	-0.0101674	0.00460442	-0.01349	0.0322	PSORS1C3	Body
31146417	cg05631194	0	0.611743	0.570173	-0.0415704	0.0137561	-0.0409857	0.167	PSORS1C3	TSS1500
31146889	cg13468624	0	0.778086	0.798642	0.0205559	0.0137002	0.039939	0.00621	PSORS1C3	TSS1500
31167789	cg10236790	0	0.955366	0.950078	-0.005288	0.000296279	-0.008232	0.00122	HCG27	Body
31168943	cg02936944	0	0.947173	0.95239	0.00521703	0.0198547	0.0058684	0.137	HCG27	Body
31192564	cg10735681	0	0.93916	0.935079	-0.00408188	0.0123967	-0.007174	0.0125
31262996	cg16265787	0	0.727438	0.749142	0.0217038	0.0329166	0.046766	0.00829
31269662	cg25128801	0	0.794101	0.769288	-0.0248129	0.001261	-0.034313	0.0108
31272449	cg01413481	0	0.900978	0.893956	-0.00702208	0.0824873	-0.014848	0.0377
31275267	cg11794033	10nt	0.899803	0.873238	-0.0265654	0.000924651	-0.029518	0.0347
31275551	cg03555881	0	0.935615	0.928235	-0.00738025	0.0470224	-0.009585	0.144
31275643	cg25107000	0	0.798894	0.750645	-0.0482489	0.000702632	-0.06357	0.0105
31275664	cg14801238	0	0.844739	0.814486	-0.030253	0.0047186	-0.033204	0.0767
31275666	cg26343358	0	0.870279	0.82133	-0.0489493	0.00030334	-0.05769	0.0143
31275718	cg27071793	0	0.74592	0.675853	-0.0700664	0.000845775	-0.09108	0.013
31275767	cg27258561	0	0.673381	0.601516	-0.0718645	0.00256351	-0.08893	0.0331
31275791	cg12076350	0	0.654509	0.574379	-0.0801298	0.00308307	-0.077068	0.103
31275807	cg02446475	0	0.615276	0.517544	-0.0977319	0.00105339	-0.102309	0.0489
31275875	cg17250082	0	0.520678	0.428967	-0.0917104	0.039964	-0.093926	0.233
31275881	cg08762424	0	0.530676	0.448546	-0.0821301	0.0473026	-0.076793	0.293
31325058	cg06646969	0	0.0390245	0.037152	-0.00187252	0.193186	-0.00512	0.0439	HLA-B	TSS200
31334836	cg16655385	0	0.0294141	0.0347485	0.00533434	0.0118191	0.010971	0.00316
31337262	cg23868571	0	0.861891	0.891806	0.0299147	0.0119218	0.040363	0.056
31367518	cg15283629	0	0.0614879	0.0557395	-0.00574841	0.0295708	-0.005814	0.212
31367849	cg14566696	0	0.0406231	0.0367173	-0.00390574	0.222322	-0.012634	0.0233
31368461	cg11193857	5nt	0.0650458	0.0731134	0.00806759	0.0380287	0.017191	0.0121	MICA;MICA;MICA;MICA;MICA;MICA	1stExon;1stExon;1stExon;5'UTR;5'UTR;5'UTR
31371103	cg03354376	0	0.0526977	0.0469732	-0.00572456	0.00416547	-0.010379	0.00304	MICA	TSS1500
31371553	cg11895727	0	0.0219714	0.0202852	-0.0016862	0.197703	-0.005247	0.0227	MICA	Body
31371749	cg03256310	0	0.36964	0.385262	0.0156222	0.137931	0.048216	0.00902	MICA	Body
31379066	cg07603941	0	0.960387	0.956888	-0.0034987	0.0342701	-0.00444	0.128	MICA	Body
31381779	cg12182649	0	0.78799	0.813875	0.0258857	0.00364211	0.04296	0.00594	MICA	Body
31409481	cg10459672	0	0.13702	0.159712	0.022692	0.01477	0.019337	0.236
31409505	cg01172310	0	0.0575109	0.0499887	-0.00752224	0.00697403	-0.013239	0.00687
31409575	cg18892128	10nt	0.0380161	0.0438666	0.00585048	0.0143318	0.009289	0.0273
31439083	cg06986657	0	0.940739	0.937589	-0.00315016	0.161617	-0.009697	0.0138	HCG26	Body
31466722	cg04825215	0	0.282717	0.294458	0.0117413	0.409748	0.06751	0.00628	MICB	Body
31466726	cg11964823	0	0.312239	0.32846	0.0162206	0.20374	0.064538	0.00365	MICB	Body
31471658	cg26799196	0	0.931651	0.932934	0.00128279	0.668984	0.01199	0.0216	MICB	Body
31477952	cg23660197	0	0.525501	0.487748	-0.0377529	0.0153939	-0.030003	0.272	MICB	3'UTR
31478232	cg12989719	0	0.908467	0.915368	0.00690103	0.0300025	0.010406	0.0638	MICB	3'UTR
31478822	cg09320595	0	0.849154	0.85019	0.00103605	0.794048	0.016158	0.01872	MICB	3'UTR
31480854	cg02531885	0	0.945309	0.940346	-0.00496249	0.00463634	-0.006833	0.0264
31481689	cg05936432	0	0.939379	0.925315	-0.0140642	0.0167618	-0.020451	0.0485
31491116	cg11112941	0	0.967309	0.965225	-0.00208395	0.0535154	-0.0053312	0.00486
31496644	cg04048339	0	0.860377	0.851537	-0.00883997	0.011794	-0.016819	0.0064	MCCD1	TSS200
31496752	cg14646094	0	0.713973	0.694004	-0.0199691	0.00431147	-0.014851	0.222	MCCD1;MCCD1	1stExon;5'UTR
31496949	cg12259379	0	0.633063	0.602706	-0.0303578	0.000146667	-0.028654	0.0376	MCCD1	1stExon
31502471	cg24515095	0	0.80743	0.819477	0.0120463	0.0750517	0.030109	0.0114	BAT1;BAT1	Body;Body
31504181	cg09061207	0	0.869003	0.862635	-0.00636793	0.104825	-0.015411	0.0261	BAT1;BAT1;SNORD117	Body;Body;Body
31506280	cg11468089	0	0.922591	0.917596	-0.00499497	0.136839	-0.016135	0.00602	BAT1;BAT1	Body;Body
31506990	cg05945401	0	0.742701	0.724487	-0.0182146	0.0305426	-0.007815	0.593	BAT1;BAT1	Body;Body
31507701	cg09981533	0	0.744627	0.725174	-0.0194532	0.0144033	-0.030198	0.0311	BAT1;BAT1	Body;Body
31507857	cg20804756	0	0.169641	0.147422	-0.022219	0.012852	-0.03149	0.0453	BAT1;BAT1	Body;Body
31508137	cg21179831	0	0.151094	0.131661	-0.0194335	0.0254716	-0.011751	0.44	BAT1;BAT1	Body;Body
31508318	cg24631162	0	0.392044	0.364375	-0.0276688	0.0160136	-0.032257	0.111	BAT1;BAT1	5'UTR;5'UTR
31508577	cg15138819	0	0.0874137	0.0751788	-0.0122349	0.032613	-0.006798	0.494	DDX39B;DDX39B;DDX39B;ATP6V1G2-DDX39B	5'UTR;5'UTR;Body;Body
31509402	cg02000145	10nt	0.0430659	0.0494047	0.0063388	0.0324921	0.005513	0.291	BAT1;SNORD84;BAT1	5'UTR;TSS1500;5'UTR
31509895	cg19234301	0	0.017275	0.0175066	0.000231554	0.805078	0.0032901	0.0445	BAT1;BAT1;SNORD84;BAT1;BAT1	1stExon;5'UTR;TSS1500;1stExon;5'UTR
31510332	cg26905324	0	0.0320009	0.0273477	-0.0046532	0.013117	-0.0005966	0.853	SNORD84;DDX39B;DDX39B;DDX39B;ATP6V1G2-DDX39B	TSS1500;TSS200;TSS200;TSS200;Body
31510729	cg03031988	0	0.670567	0.672545	0.00197789	0.796	0.032214	0.01413	BAT1;BAT1	TSS1500;TSS1500
31510903	cg11015678	0	0.634255	0.614612	-0.0196433	0.00462075	-0.017427	0.15	BAT1;BAT1	TSS1500;TSS1500
31512618	cg04277232	0	0.808985	0.795338	-0.0136473	0.00238109	-0.025764	0.00103	ATP6V1G2;ATP6V1G2	3'UTR;3'UTR
31513306	cg14136042	0	0.926044	0.922682	-0.00336237	0.155213	-0.008357	0.0455	ATP6V1G2;NFKBIL1;NFKBIL1;ATP6V1G2	Body;TSS1500;TSS1500;Body
31513571	cg26478079	0	0.914181	0.902245	-0.0119363	0.000248404	-0.010817	0.0543	ATP6V1G2;NFKBIL1;NFKBIL1;ATP6V1G2	Body;TSS1500;TSS1500;Body
31514741	cg22343608	0	0.0419913	0.039475	-0.00251631	0.144711	-0.008179	0.00676	NFKBIL1;NFKBIL1;ATP6V1G2;ATP6V1G2;ATP6V1G2;ATP6V1G2-DDX39B;NFKBIL1;NFKBIL1;NFKBIL1;NFKBIL1	TSS1500;TSS1500;TSS200;TSS200;TSS200;TSS200;1stExon;1stExon;5'UTR;5'UTR
31515291	cg19464633	0	0.0365604	0.0338107	-0.00274965	0.0157901	-0.004612	0.0216	NFKBIL1;NFKBIL1;ATP6V1G2;NFKBIL1;ATP6V1G2;NFKBIL1	TSS200;5'UTR;TSS1500;TSS200;TSS1500;5'UTR
31515398	cg00002930	0	0.0732134	0.0795273	0.00631391	0.22566	0.020011	0.0292	NFKBIL1;NFKBIL1;ATP6V1G2;NFKBIL1;NFKBIL1;NFKBIL1;ATP6V1G2;NFKBIL1	5'UTR;5'UTR;TSS1500;1stExon;1stExon;5'UTR;TSS1500;5'UTR
31515458	cg00585846	0	0.027587	0.0251848	-0.00240224	0.0279198	-0.0018197	0.343	NFKBIL1;NFKBIL1;ATP6V1G2;NFKBIL1;NFKBIL1;NFKBIL1;ATP6V1G2;NFKBIL1	5'UTR;5'UTR;TSS1500;1stExon;1stExon;5'UTR;TSS1500;5'UTR
31519182	cg25420482	0	0.515564	0.498929	-0.0166345	0.0425897	-0.039645	0.00592	NFKBIL1;NFKBIL1;NFKBIL1;NFKBIL1	Body;Body;Body;Body
31527893	cg04859102	0	0.047129	0.0459564	-0.00117261	0.553643	-0.008001	0.0204
31528915	cg15852826	0	0.788977	0.77771	-0.0112669	0.0432067	-0.023744	0.0156
31535892	cg11699436	0	0.614984	0.601043	-0.0139416	0.016382	-0.01754	0.0865
31535999	cg23245017	0	0.750504	0.722135	-0.0283686	0.0113488	-0.04033	0.0409
31539539	cg20330447	0	0.779211	0.758027	-0.0211844	0.00996588	-0.016882	0.24	LTA;LTA	TSS1500;TSS1500
31542556	cg08639424	0	0.672176	0.645824	-0.0263526	0.0176917	-0.024626	0.207	TNF	TSS1500
31542671	cg19978379	0	0.618006	0.597655	-0.0203507	0.0139052	-0.029982	0.0397	TNF	TSS1500
31542740	cg24452282	0	0.592565	0.561884	-0.0306806	0.00917666	-0.037103	0.0731	TNF	TSS1500
31543565	cg04425624	0	0.312674	0.27854	-0.0341336	0.0232825	-0.041015	0.122	TNF	1stExon
31543647	cg08553327	0	0.285049	0.249047	-0.0360023	0.0295468	-0.028129	0.333	TNF	1stExon
31543655	cg26729380	0	0.234066	0.19764	-0.0364257	0.0250795	-0.035129	0.22	TNF	1stExon
31544931	cg01360627	0	0.474107	0.437681	-0.0364265	0.00555253	-0.0196	0.389	TNF	Body
31544934	cg23384708	0	0.516562	0.486713	-0.0298498	0.0454895	-0.024619	0.349	TNF	Body
31544960	cg20477259	0	0.494666	0.457858	-0.0368081	0.00885792	-0.04573	0.0644	TNF	Body
31548857	cg02075405	ONSITE	0.0167128	0.0159186	-0.000794149	0.242703	-0.002638	0.0274	LTB;LTB	Body;3'UTR
31549241	cg14208573	0	0.0470433	0.0445897	-0.00245363	0.209687	-0.006882	0.0462	LTB;LTB	Body;3'UTR
31549262	cg19818722	0	0.125781	0.121875	-0.00390658	0.0905991	-0.009296	0.0224	LTB;LTB	Body;3'UTR
31560624	cg12573002	0	0.248714	0.229534	-0.0191806	0.00993344	-0.015486	0.234	NCR3;NCR3;NCR3;NCR3;NCR3;NCR3	5'UTR;1stExon;5'UTR;1stExon;1stExon;5'UTR
31560670	cg06217303	0	0.208267	0.181438	-0.0268292	0.031319	-0.032312	0.142	NCR3;NCR3;NCR3;NCR3;NCR3;NCR3	5'UTR;1stExon;5'UTR;1stExon;1stExon;5'UTR
31583458	cg21440587	0	0.0943496	0.106245	0.0118959	0.0261218	0.017942	0.0573	AIF1;AIF1;AIF1	TSS1500;5'UTR;Body
31583915	cg19563932	0	0.202905	0.272865	0.0699594	7.44135e-06	0.08154	0.00235	AIF1;AIF1;AIF1	Body;1stExon;Body
31583942	cg18113826	0	0.404316	0.464517	0.0602006	0.000608978	0.08683	0.00463	AIF1;AIF1;AIF1	Body;Body;Body
31584215	cg25403205	0	0.326903	0.38086	0.0539568	0.000835451	0.0657	0.0197	AIF1;AIF1;AIF1	Body;Body;Body
31584223	cg04812347	0	0.323659	0.378657	0.0549976	0.000405457	0.07407	0.00629	AIF1;AIF1;AIF1	Body;Body;Body
31587714	cg07387607	0	0.130264	0.115673	-0.0145919	0.0291624	-0.012995	0.268	BAT2	TSS1500
31587805	cg21433105	0	0.141459	0.121439	-0.0200196	0.0251521	-0.043489	0.00375	BAT2	TSS1500
31588707	cg10140190	0	0.0886132	0.0711093	-0.0175039	0.000470376	-0.017007	0.0499	BAT2	5'UTR
31588823	cg22750384	0	0.0376292	0.035504	-0.00212522	0.138903	-0.00619	0.0142	BAT2	5'UTR
31591537	cg07825007	0	0.938912	0.933764	-0.00514729	0.00701965	-0.007429	0.0269	BAT2	Body
31591771	cg08961072	0	0.916894	0.910563	-0.00633095	0.0112016	-0.0067148	0.126	BAT2	Body
31591786	cg14070867	0	0.926542	0.931424	0.00488118	0.022749	0.002018	0.589	BAT2	Body
31592974	cg10002888	0	0.955487	0.952672	-0.00281471	0.0574648	-0.005307	0.0426	BAT2	Body
31593323	cg22863628	0	0.943869	0.93888	-0.00498923	0.0166923	-0.010555	0.00391	BAT2	Body
31596847	cg15449023	0	0.875943	0.869465	-0.00647776	0.0497941	-0.008871	0.129	BAT2	Body
31597580	cg19752083	0	0.870251	0.862639	-0.00761176	0.03906	-0.005812	0.37	BAT2	Body
31598777	cg19498147	0	0.930599	0.937183	0.00658363	0.00214114	0.007658	0.0412	BAT2	Body
31598919	cg00408224	0	0.96151	0.957782	-0.00372798	0.000515937	-0.0054094	0.00389	BAT2	Body
31599034	cg13267247	0	0.934122	0.927934	-0.00618875	0.0150369	-0.005262	0.238	BAT2	Body
31599162	cg05233877	0	0.876152	0.879238	0.00308573	0.136827	0.010079	0.00545	BAT2	Body
31599292	cg19701014	0	0.934876	0.941614	0.00673785	0.0144301	0.008274	0.0879	BAT2	Body
31599751	cg18695778	0	0.960557	0.960321	-0.000235946	0.831305	-0.003941	0.0412	BAT2	Body
31600453	cg22538505	0	0.825011	0.815794	-0.00921624	0.0184308	-0.01253	0.0691	BAT2	Body
31602130	cg13478588	0	0.883925	0.86732	-0.0166057	0.000390649	-0.01452	0.0725	BAT2	Body
31602599	cg07827717	0	0.788305	0.773461	-0.0148437	0.00113253	-0.0151807	0.0558	BAT2	Body
31603374	cg16278747	0	0.927735	0.925491	-0.00224395	0.32485	-0.007904	0.0491	BAT2	Body
31604565	cg18766898	0	0.824883	0.815365	-0.00951834	0.0143677	-0.011851	0.0834	PRRC2A;PRRC2A	Body;Body
31612865	cg10072112	0	0.913381	0.916654	0.00327284	0.184465	0.010721	0.0132	BAG6;BAG6;BAG6;BAG6;BAG6;BAG6	Body;Body;Body;Body;Body;Body
31615385	cg26429508	0	0.954278	0.955122	0.000843934	0.65983	0.006952	0.0381	BAT3;BAT3;BAT3;BAT3	Body;Body;Body;Body
31616088	cg21046954	0	0.790817	0.807798	0.0169801	0.0379779	0.029009	0.043	BAT3;BAT3;BAT3;BAT3	Body;Body;Body;Body
31618987	cg05053818	0	0.796263	0.783727	-0.0125355	0.00667357	-0.015043	0.0637	BAT3;BAT3;BAT3;BAT3	Body;Body;Body;Body
31620172	cg05871781	0	0.0371835	0.0330164	-0.00416716	0.00878774	-0.006801	0.0151	BAT3;BAT3;BAT3;BAT3	TSS200;5'UTR;5'UTR;5'UTR
31620211	cg12775877	0	0.036965	0.0344224	-0.00254254	0.173487	-0.00823	0.012	BAT3;BAT3;BAT3;BAT3;BAT3;BAT3;BAT3	1stExon;TSS200;5'UTR;1stExon;5'UTR;5'UTR;1stExon
31620610	cg04477291	0	0.0469961	0.0424479	-0.00454818	0.0223044	-0.003192	0.36	BAT3;BAT3;BAT3;BAT3	TSS200;TSS1500;TSS200;TSS200
31621369	cg13770361	0	0.504043	0.48312	-0.0209234	0.0317525	-0.02595	0.131	BAT3;BAT3;BAT3;BAT3	TSS1500;TSS1500;TSS1500;TSS1500
31624515	cg02121517	0	0.93785	0.931332	-0.00651835	0.00257643	-0.005555	0.14	APOM	Body
31626986	cg02959551	0	0.863213	0.854448	-0.00876586	0.0107331	-0.011157	0.0649	C6orf47	1stExon
31627083	cg15723723	0	0.931997	0.935324	0.0033271	0.127304	0.011353	0.00283	C6orf47	1stExon
31627225	cg20995172	0	0.802032	0.794618	-0.00741354	0.0445835	-0.001441	0.823	C6orf47	1stExon
31627249	cg09383424	0	0.911678	0.904915	-0.00676307	0.00352896	-0.002918	0.464	C6orf47	1stExon
31627313	cg10993074	0	0.788935	0.776191	-0.0127442	0.00859229	-0.008998	0.287	C6orf47	1stExon
31627653	cg26886875	0	0.630308	0.609615	-0.020693	0.0117439	-0.00699	0.623	C6orf47	1stExon
31627711	cg02449103	0	0.410088	0.390759	-0.0193298	0.0180698	0.0006002	0.966	C6orf47	1stExon
31628056	cg13290154	0	0.0436018	0.0382971	-0.00530462	0.000487468	-0.005233	0.0472	C6orf47;C6orf47	5'UTR;1stExon
31628196	cg12226346	0	0.0223185	0.020098	-0.00222059	0.0293434	-0.0003003	0.865	C6orf47;C6orf47	5'UTR;1stExon
31628639	cg16842485	0	0.0197772	0.0225461	0.00276894	0.00231826	0.0041611	0.00902	C6orf47	TSS200
31630051	cg12724826	0	0.845796	0.832678	-0.0131178	0.0100792	-0.018466	0.0396	BAT4	Body
31632774	cg16990996	0	0.0447999	0.0436748	-0.00112507	0.609938	-0.007784	0.0439	BAT4;BAT4;CSNK2B	5'UTR;1stExon;TSS1500
31632885	cg21656578	0	0.0378797	0.0341531	-0.00372652	0.0133055	-0.001598	0.541	BAT4;BAT4;CSNK2B	5'UTR;1stExon;TSS1500
31632939	cg00028881	5nt	0.0437219	0.0427238	-0.0009981	0.388601	-0.0041027	0.044	BAT4;BAT4;CSNK2B	5'UTR;1stExon;TSS1500
31633244	cg16451886	0	0.0217889	0.022568	0.000779042	0.394324	0.0036347	0.0233	CSNK2B;CSNK2B;GPANK1;GPANK1;GPANK1;GPANK1;GPANK1	TSS1500;TSS1500;5'UTR;5'UTR;5'UTR;5'UTR;TSS200
31633286	cg18183683	0	0.0200398	0.0199814	-5.83747e-05	0.938021	-0.0029048	0.02532	CSNK2B;CSNK2B;GPANK1;GPANK1;GPANK1;GPANK1;GPANK1	TSS1500;TSS1500;5'UTR;5'UTR;5'UTR;5'UTR;TSS200
31633788	cg01618834	0	0.0632311	0.0588429	-0.00438816	0.0213543	-0.006448	0.0552	CSNK2B;BAT4;CSNK2B	1stExon;TSS1500;5'UTR
31634162	cg17867605	0	0.0155219	0.0142557	-0.00126619	0.0284977	-0.0025613	0.0119	BAT4;CSNK2B	TSS1500;5'UTR
31634602	cg10970124	0	0.13707	0.126573	-0.0104967	0.0279412	-0.008325	0.321	BAT4;CSNK2B	TSS1500;5'UTR
31634824	cg20452657	0	0.883757	0.876456	-0.0073011	0.0476112	-0.009364	0.151	CSNK2B	Body
31634890	cg13511576	0	0.878337	0.866188	-0.0121494	0.00319744	-0.0119616	0.0965	CSNK2B	Body
31635946	cg07732471	0	0.918375	0.922864	0.00448923	0.224398	0.014532	0.0254	CSNK2B	Body
31636140	cg23817343	0	0.869085	0.862945	-0.0061399	0.0414229	-0.018852	0.000297	CSNK2B	Body
31636301	cg08432075	0	0.935749	0.930437	-0.00531218	0.0259502	-0.002714	0.515	CSNK2B	Body
31644213	cg24990056	0	0.789801	0.7756	-0.0142006	0.0124122	-0.012593	0.206
31646061	cg03337084	0	0.635049	0.618013	-0.0170361	0.000601837	-0.027157	0.00173	LY6G5C	Body
31646077	cg24768187	0	0.813855	0.793549	-0.0203058	0.000180028	-0.029418	0.00182	LY6G5C	Body
31646236	cg00621943	0	0.790776	0.769875	-0.0209007	2.0723e-05	-0.014353	0.0831	LY6G5C	Body
31646377	cg17187990	0	0.934198	0.938118	0.00392057	0.0178756	0.007429	0.0108	LY6G5C	Body
31648514	cg05554966	0	0.318706	0.336872	0.0181656	0.0279024	0.015786	0.277	LY6G5C	TSS1500
31648670	cg19387310	0	0.0858259	0.0955295	0.00970362	0.0204401	0.004707	0.519	LY6G5C	TSS1500
31649372	cg09832267	0	0.017713	0.0155632	-0.00214986	0.0250382	-0.003694	0.0291	LY6G5C	TSS1500
31649479	cg08412885	0	0.250259	0.271656	0.0213965	0.0255021	0.023083	0.171	LY6G5C	TSS1500
31650760	cg05857999	0	0.517782	0.470089	-0.0476929	0.0247495	-0.042923	0.25
31650786	cg02389040	0	0.732186	0.693487	-0.0386996	0.0331957	-0.034676	0.278
31650790	cg02304584	0	0.679523	0.632616	-0.0469075	0.0209797	-0.048382	0.176
31650850	cg22318514	0	0.462499	0.408744	-0.0537557	0.0090265	-0.0541102	0.134
31650916	cg18264486	0	0.520224	0.47637	-0.0438541	0.0357824	-0.03728	0.311
31651059	cg25417675	0	0.603682	0.566819	-0.0368634	0.0129679	-0.03461	0.184
31651070	cg01297670	0	0.606463	0.566912	-0.0395509	0.0132767	-0.0393546	0.161
31651151	cg20435535	0	0.650682	0.605293	-0.0453887	0.0241927	-0.04018	0.256
31651158	cg04386400	0	0.689524	0.65429	-0.035234	0.0352731	-0.04691	0.112
31651249	cg11540476	5nt	0.672323	0.631879	-0.0404439	0.0164764	-0.02723	0.356
31657548	cg13961400	0	0.733114	0.720736	-0.0123781	0.013135	-0.011	0.209	BAT5	Body
31660252	cg20775755	0	0.967305	0.964331	-0.00297453	0.0190342	-0.005217	0.0196	ABHD16A;ABHD16A;ABHD16A;ABHD16A	Body;Body;Body;Body
31665801	cg07454492	0	0.734612	0.707513	-0.0270988	0.00718281	-0.002955	0.8638	ABHD16A;ABHD16A;ABHD16A;ABHD16A	Body;Body;Body;Body
31670005	cg08784091	0	0.119243	0.108322	-0.0109212	0.037436	-0.010722	0.246	BAT5	Body
31671024	cg18844799	0	0.0500292	0.0473321	-0.00269711	0.157288	-0.007641	0.0229	BAT5	1stExon
31674553	cg21813187	0	0.941811	0.936231	-0.00558055	0.00708008	-0.001821	0.61	LY6G6F	TSS200
31674897	cg03807391	0	0.872588	0.860265	-0.0123236	0.0296965	-0.020809	0.0375	LY6G6F	Body
31681562	cg03926852	0	0.886617	0.875162	-0.0114544	0.00413506	-0.012437	0.0754	LY6G6E;LY6G6E	Body;Body
31686784	cg09535963	0	0.851063	0.836034	-0.0150287	0.00150457	-0.015874	0.0546	LY6G6C	3'UTR
31687637	cg11522612	0	0.807265	0.785035	-0.0222304	0.00346916	-0.02368	0.0751	LY6G6C	Body
31688702	cg27557796	0	0.850949	0.837822	-0.0131272	0.00284571	-0.01465	0.057	LY6G6C	Body
31689459	cg11328149	0	0.895814	0.889866	-0.00594732	0.0483773	-0.012139	0.0224	LY6G6C;LY6G6C	5'UTR;1stExon
31693656	cg22145459	0	0.943479	0.939909	-0.00356914	0.0383188	-0.0040981	0.178	C6orf25;C6orf25;C6orf25;C6orf25;C6orf25;C6orf25	3'UTR;3'UTR;3'UTR;3'UTR;3'UTR;3'UTR
31696165	cg25845158	0	0.884511	0.880743	-0.00376817	0.228668	-0.018114	0.000762	DDAH2	Body
31696423	cg25095032	0	0.962646	0.963334	0.000687601	0.536612	0.0042909	0.0274	DDAH2	Body
31697106	cg19334030	0	0.0414492	0.0467683	0.00531907	0.0270557	0.006251	0.141	DDAH2	5'UTR
31697276	cg20412283	0	0.074415	0.0708618	-0.00355326	0.0787562	-0.008702	0.0145	DDAH2	5'UTR
31697721	cg18216674	0	0.0313109	0.0283374	-0.00297353	0.0255696	-0.006049	0.00986	DDAH2	5'UTR
31697988	cg09684381	0	0.117508	0.103034	-0.0144744	0.00362461	-0.017437	0.0455	DDAH2;DDAH2	1stExon;5'UTR
31698037	cg14074201	0	0.0148725	0.014758	-0.00011456	0.871332	-0.0028514	0.01972	DDAH2;DDAH2	1stExon;5'UTR
31698058	cg14533957	0	0.0198525	0.0221088	0.00225627	0.0116348	0.0012181	0.434	DDAH2	TSS200
31698218	cg00124375	0	0.423614	0.468312	0.0446979	0.00561775	0.06707	0.0181	DDAH2	TSS200
31698223	cg17983217	0	0.313663	0.34883	0.0351672	0.00922075	0.0553	0.02	DDAH2	TSS200
31698651	cg18402034	0	0.884512	0.878797	-0.0057147	0.0357288	-0.0001948	0.967	CLIC1;DDAH2	Body;TSS1500
31698899	cg11093373	0	0.896452	0.88615	-0.0103019	0.0111389	-0.008331	0.241	CLIC1;DDAH2	Body;TSS1500
31701110	cg18909389	0	0.654526	0.636734	-0.0177921	0.00919944	-0.022145	0.0652	CLIC1	Body
31704774	cg01578324	0	0.515633	0.533717	0.0180834	0.0478674	0.014065	0.382	CLIC1	TSS1500
31705273	cg21769117	0	0.384471	0.413546	0.0290749	0.00488857	0.020645	0.251	CLIC1	TSS1500
31706222	cg21091985	0	0.0446141	0.0401795	-0.0044346	0.00743485	-0.001422	0.619
31707151	cg07801569	0	0.17597	0.198549	0.0225788	0.00885881	0.027526	0.0695	MSH5;MSH5;MSH5;MSH5	TSS1500;TSS1500;TSS1500;TSS1500
31707667	cg03755226	0	0.0452252	0.0414489	-0.00377631	0.00781414	-0.007198	0.00386	MSH5;MSH5;MSH5;MSH5	TSS200;TSS200;TSS200;TSS200
31707950	cg16728299	0	0.0236544	0.0212641	-0.00239036	0.0150167	-0.0041099	0.0176	MSH5;MSH5;MSH5;MSH5;MSH5	5'UTR;1stExon;5'UTR;5'UTR;5'UTR
31708070	cg15984741	0	0.0545101	0.0509955	-0.00351464	0.0095082	-0.007976	0.000748	MSH5;MSH5;MSH5;MSH5	5'UTR;5'UTR;5'UTR;5'UTR
31708278	cg24500422	0	0.0607463	0.0631642	0.00241794	0.403598	0.010378	0.0415	MSH5;MSH5;MSH5;MSH5	Body;Body;Body;Body
31720966	cg18565923	0	0.938693	0.934795	-0.00389768	0.0233333	-0.007563	0.0124	MSH5-SAPCD1;MSH5;MSH5;MSH5;MSH5	Body;Body;Body;Body;Body
31725898	cg22507760	0	0.900065	0.888131	-0.0119341	7.53361e-06	-0.013337	0.00351	MSH5-SAPCD1;MSH5;MSH5;MSH5;MSH5	Body;Body;Body;Body;Body
31726049	cg25367892	0	0.945585	0.941004	-0.00458084	0.0198404	-0.001636	0.632	MSH5-SAPCD1;MSH5;MSH5;MSH5;MSH5	Body;Body;Body;Body;Body
31728316	cg16784945	0	0.916681	0.911606	-0.00507543	0.0471234	-0.010605	0.0186	MSH5-SAPCD1;MSH5;MSH5;MSH5;MSH5	Body;Body;Body;Body;Body
31728831	cg27099602	0	0.957999	0.952293	-0.00570562	0.000586021	-0.005301	0.0652	MSH5-SAPCD1;MSH5;MSH5;MSH5;MSH5	Body;Body;Body;Body;Body
31729721	cg19868934	0	0.843003	0.831054	-0.0119497	0.00443347	-0.012919	0.079	MSH5;MSH5;C6orf26;MSH5;MSH5	Body;Body;TSS1500;Body;Body
31730260	cg01835021	0	0.655693	0.639224	-0.0164687	0.0155087	-0.029929	0.0125	MSH5;MSH5;C6orf26;MSH5;MSH5	Body;Body;TSS1500;Body;Body
31731740	cg16224104	0	0.869591	0.870691	0.00110027	0.865632	0.025528	0.02342	C6orf26	Body
31733434	cg11627902	0	0.889827	0.884647	-0.00517994	0.0459037	-0.005187	0.257	SAPCD1-AS1;VWA7	TSS200;Body
31733619	cg00686197	0	0.794785	0.788648	-0.00613645	0.223637	-0.017906	0.0442	C6orf27	Body
31733889	cg09630142	0	0.852188	0.863608	0.0114202	0.0382158	-0.0005198	0.957	C6orf27	Body
31734106	cg10158997	0	0.908208	0.911727	0.00351876	0.162108	0.009759	0.0278	C6orf27	Body
31734147	cg05239811	0	0.685451	0.713561	0.0281097	0.00361872	0.019538	0.244	C6orf27	Body
31734192	cg13187827	0	0.746632	0.76987	0.0232382	0.00586425	0.015289	0.297	C6orf27	Body
31734217	cg19593741	0	0.76786	0.803324	0.0354638	0.000166979	0.031801	0.0499	C6orf27	Body
31734232	cg25264948	0	0.743788	0.780844	0.037056	0.000282521	0.035076	0.0468	C6orf27	Body
31734292	cg10095777	0	0.843269	0.86863	0.0253609	0.00108616	0.017619	0.188	C6orf27	Body
31734390	cg23287992	0	0.588511	0.631359	0.0428471	0.000189652	0.0433397	0.029	C6orf27	Body
31734401	cg00848392	0	0.453823	0.482051	0.0282274	0.000919963	0.0280138	0.0585	C6orf27	Body
31734458	cg23526676	0	0.721791	0.743654	0.0218629	0.00789105	0.00189	0.8931	C6orf27	Body
31740938	cg22112841	0	0.855015	0.844748	-0.0102675	0.0183767	-0.008001	0.295	C6orf27	Body
31743769	cg10923018	0	0.811472	0.799391	-0.0120805	0.000336801	-0.010177	0.0798	C6orf27	Body
31743928	cg05798429	0	0.712822	0.695261	-0.0175613	0.00250164	-0.029246	0.00406	C6orf27	Body
31743952	cg08367318	0	0.913588	0.90608	-0.00750783	0.0146628	-0.00346	0.518	C6orf27	Body
31744545	cg23916646	0	0.367738	0.406579	0.0388411	0.000189967	0.031921	0.0742	C6orf27	Body
31746820	cg16956876	5nt	0.913038	0.915637	0.00259876	0.439818	-0.011633	0.04226	VARS	Body
31746847	cg15827436	0	0.92802	0.925168	-0.0028524	0.254939	-0.008877	0.0445	VARS	Body
31747026	cg17330295	0	0.903359	0.905365	0.00200684	0.334007	0.008984	0.0133	VARS	Body
31748762	cg11228624	0	0.747079	0.729078	-0.0180007	0.000961936	-0.020949	0.0276	VARS	Body
31749716	cg04296206	0	0.953819	0.951595	-0.00222411	0.151797	-0.006086	0.026	VARS;VARS	ExonBnd;Body
31757334	cg11372214	0	0.749475	0.732436	-0.0170395	0.0129393	-0.036078	0.00268	VARS	Body
31759412	cg06977872	0	0.899492	0.890858	-0.00863374	0.0346764	-0.004504	0.529	VARS	Body
31759513	cg14003039	0	0.897711	0.889314	-0.00839721	0.0153933	-0.010923	0.0736	VARS	Body
31759728	cg22616430	0	0.817271	0.803955	-0.013316	0.0114048	-0.022128	0.0169	VARS	Body
31759825	cg12665553	0	0.950782	0.952603	0.0018216	0.187265	0.005385	0.0269	VARS	Body
31760383	cg00202479	0	0.908937	0.902092	-0.00684503	0.0304649	-0.012918	0.0206	VARS	Body
31763551	cg17385386	0	0.0244302	0.0220211	-0.00240914	0.0474026	-0.0025244	0.239	VARS;VARS	1stExon;5'UTR
31767750	cg12655781	0	0.869088	0.877973	0.00888429	0.0216488	0.008479	0.213	2	Body
31770844	cg24198896	0	0.947391	0.94117	-0.00622109	0.00063932	-0.002947	0.342	2	Body
31774489	cg21894862	0	0.027673	0.0256071	-0.00206591	0.040713	0.0002787	0.873	2	Body
31774945	cg18718774	0	0.018917	0.0168241	-0.00209289	0.0375728	-0.0018685	0.292	2	TSS200
31775252	cg20452609	0	0.499448	0.480826	-0.0186212	0.0104502	-0.021947	0.086	2	TSS1500
31778842	cg16587174	0	0.917694	0.910935	-0.00675902	0.0224001	-0.011065	0.034	HSPA1L	Body
31780526	cg24143221	0	0.697619	0.661386	-0.0362332	0.00932918	-0.0465	0.0578	HSPA1L	5'UTR
31782374	cg17186760	0	0.02714	0.0235708	-0.00356916	0.0062878	-0.0060228	0.00868	HSPA1L;HSPA1A	5'UTR;TSS1500
31782898	cg18315695	0	0.0448056	0.0418273	-0.00297832	0.0209457	-0.0036988	0.104	HSPA1A;HSPA1L	TSS1500;TSS200
31782922	cg13024590	0	0.0372687	0.0417735	0.00450476	0.0216404	0.002202	0.52	HSPA1A;HSPA1L	TSS1500;TSS200
31783285	cg26616261	0	0.0261916	0.0255886	-0.000603057	0.57838	-0.004202	0.0266	HSPA1L;HSPA1A	TSS1500;TSS200
31783364	cg00929855	0	0.0230616	0.0217006	-0.00136106	0.344487	-0.006448	0.0102	HSPA1A;HSPA1L;HSPA1A	1stExon;TSS1500;5'UTR
31783468	cg13413286	0	0.0313025	0.0288313	-0.00247125	0.10458	-0.005996	0.0255	HSPA1A;HSPA1L;HSPA1A	1stExon;TSS1500;5'UTR
31789161	cg05032934	0	0.176065	0.205127	0.0290624	0.000271497	0.04896	0.000423
31789985	cg00051595	0	0.0195207	0.0221188	0.00259807	0.0313721	0.0004678	0.824
31795144	cg23965019	0	0.0263241	0.0301772	0.00385313	0.0151054	0.00622	0.026	HSPA1B	TSS1500
31795181	cg07192857	0	0.0399508	0.0378023	-0.00214841	0.0559057	-0.0045013	0.0232	HSPA1B	TSS1500
31795678	cg13911590	0	0.0434234	0.0438157	0.00039232	0.810881	-0.006626	0.01818	HSPA1B;HSPA1B	1stExon;5'UTR
31798138	cg19860840	0	0.0450077	0.039155	-0.0058527	0.0158963	-0.0006417	0.878
31798635	cg06804823	0	0.375172	0.339999	-0.0351727	0.0159388	-0.02009	0.43
31802275	cg12047750	0	0.0678514	0.0740429	0.00619157	0.282107	0.019562	0.0472	C6orf48;SNORD48;C6orf48	TSS1500;TSS1500;TSS1500
31802333	cg00528568	0	0.072005	0.0654301	-0.00657492	0.032	-0.006109	0.258	SNORD48;C6orf48;C6orf48;C6orf48;C6orf48;C6orf48;C6orf48;C6orf48;C6orf48;C6orf48	TSS1500;TSS1500;TSS1500;TSS1500;TSS1500;TSS1500;TSS1500;TSS1500;TSS1500;TSS1500
31802637	cg10635065	0	0.0198706	0.0186959	-0.00117478	0.142197	-0.0035656	0.0112	C6orf48;SNORD48;C6orf48	TSS200;TSS1500;TSS200
31802656	cg09106586	0	0.0218104	0.0197251	-0.00208534	0.0313756	-0.0003886	0.817	C6orf48;SNORD48;C6orf48	TSS200;TSS1500;TSS200
31802846	cg03136625	0	0.0233587	0.0213474	-0.00201137	0.0428547	-0.002897	0.0988	C6orf48;C6orf48;C6orf48;SNORD48;C6orf48	5'UTR;5'UTR;1stExon;TSS200;1stExon
31802874	cg04621664	0	0.0434012	0.0404281	-0.00297312	0.0125133	-0.0037236	0.0755	C6orf48;C6orf48;C6orf48;SNORD48;C6orf48	5'UTR;5'UTR;1stExon;TSS200;1stExon
31802938	cg16455834	0	0.052586	0.0487245	-0.00386149	0.0218583	-0.003002	0.31	C6orf48;C6orf48;C6orf48;SNORD48;C6orf48	5'UTR;5'UTR;1stExon;TSS200;1stExon
31803089	cg20900994	0	0.0793261	0.0695944	-0.00973171	0.0234473	-0.008533	0.255	C6orf48;SNORD48;C6orf48	5'UTR;Body;5'UTR
31803182	cg07865440	0	0.0382703	0.0344413	-0.00382896	0.0143573	-0.0039	0.156	C6orf48;C6orf48;C6orf48;C6orf48;C6orf48;C6orf48;C6orf48;C6orf48;C6orf48;C6orf48;C6orf48;C6orf48;C6orf48;C6orf48;C6orf48;C6orf48;C6orf48	5'UTR;5'UTR;5'UTR;5'UTR;5'UTR;5'UTR;5'UTR;5'UTR;5'UTR;ExonBnd;ExonBnd;ExonBnd;ExonBnd;ExonBnd;ExonBnd;ExonBnd;ExonBnd
31803243	cg11066066	0	0.0216959	0.0165682	-0.00512765	0.0446158	0.0007233	0.87	C6orf48;C6orf48	5'UTR;5'UTR
31803718	cg12060786	0	0.214213	0.125274	-0.088939	0.00518298	-0.03022	0.581	C6orf48;C6orf48;SNORD52	5'UTR;5'UTR;TSS1500
31804078	cg13541527	0	0.486986	0.435954	-0.0510317	0.0439919	-0.008228	0.852	C6orf48;C6orf48;SNORD52	5'UTR;5'UTR;TSS1500
31804109	cg20109054	0	0.152114	0.0918015	-0.0603122	0.00224955	-0.02723	0.422	C6orf48;C6orf48;SNORD52	5'UTR;5'UTR;TSS1500
31804159	cg17183362	0	0.183695	0.133954	-0.0497411	0.0111913	-0.01899	0.576	C6orf48;C6orf48;SNORD52	5'UTR;5'UTR;TSS1500
31804306	cg05789250	0	0.297911	0.240571	-0.0573395	0.0078142	-0.01876	0.614	C6orf48;C6orf48;SNORD52	5'UTR;5'UTR;TSS1500
31804461	cg04736217	0	0.612424	0.566777	-0.0456476	0.000500779	-0.021454	0.336	C6orf48;C6orf48;SNORD52	5'UTR;5'UTR;TSS1500
31804609	cg26821115	0	0.109533	0.069223	-0.0403101	0.00766125	-0.01727	0.509	C6orf48;C6orf48;SNORD52	5'UTR;5'UTR;TSS1500
31804883	cg01657995	0	0.320052	0.275691	-0.0443606	0.00871896	-0.02937	0.319	C6orf48;C6orf48;SNORD52	5'UTR;5'UTR;Body
31805329	cg06438942	0	0.131154	0.0952561	-0.0358982	0.000494573	-0.018813	0.284	C6orf48;C6orf48	Body;Body
31806478	cg17794996	0	0.792374	0.749664	-0.0427095	7.1667e-05	-0.031855	0.0822	C6orf48;C6orf48	Body;Body
31819272	cg00817337	0	0.938556	0.934422	-0.0041348	0.0635047	-0.008863	0.0242
31827122	cg04219580	0	0.949718	0.946036	-0.00368193	0.0430609	0.0008221	0.7934	NEU1	3'UTR
31827414	cg15551272	0	0.928268	0.922781	-0.00548699	0.0425683	-0.006601	0.167	NEU1	3'UTR
31829644	cg19070159	0	0.782482	0.767301	-0.0151813	0.0194444	-0.011086	0.33	NEU1	Body
31830561	cg19036153	0	0.0568871	0.0549743	-0.00191279	0.317189	-0.008844	0.00794	NEU1;NEU1	5'UTR;1stExon
31831434	cg18363192	0	0.0190664	0.0163721	-0.00269435	0.0302085	-0.0009205	0.671	NEU1;SLC44A4	TSS1500;Body
31831439	cg27347290	0	0.0322621	0.0288576	-0.00340454	0.0183703	-0.0027353	0.28	NEU1;SLC44A4	TSS1500;Body
31832650	cg11312554	0	0.955662	0.952575	-0.00308781	0.0368801	-0.001973	0.447	SLC44A4	Body
31832661	cg21618695	0	0.935029	0.940088	0.00505859	0.022443	0.003551	0.361	SLC44A4	Body
31832850	cg20961940	0	0.752587	0.722971	-0.0296152	0.000325476	-0.02864	0.0445	SLC44A4	Body
31832962	cg02775414	0	0.828366	0.812284	-0.0160816	0.000398429	-0.023264	0.00331	SLC44A4	Body
31833028	cg09153713	0	0.748514	0.733703	-0.0148116	0.00526765	-0.02014	0.0308	SLC44A4	Body
31833153	cg23701033	0	0.85678	0.845408	-0.0113725	0.0178077	-0.018217	0.0313	SLC44A4	Body
31833162	cg05686323	0	0.886821	0.87538	-0.0114412	0.0128401	-0.006279	0.433	SLC44A4	Body
31833452	cg24732991	0	0.934951	0.928859	-0.00609244	0.00185543	-0.007769	0.0233	SLC44A4	Body
31833827	cg27257955	0	0.803545	0.791377	-0.0121681	0.0289806	-0.015366	0.118	SLC44A4	Body
31833864	cg07205860	0	0.937105	0.93277	-0.00433519	0.0175793	-0.006061	0.0597	SLC44A4	Body
31838528	cg02252769	0	0.880166	0.876672	-0.00349448	0.268321	-0.011218	0.0439	SLC44A4	Body
31838613	cg09130091	0	0.627396	0.614877	-0.0125191	0.0131525	-0.014144	0.111	SLC44A4	Body
31838684	cg02721751	0	0.915211	0.941494	0.0262833	0.00615324	0.013865	0.404	SLC44A4	Body
31838774	cg25013052	0	0.885153	0.871072	-0.0140804	0.00121618	-0.017995	0.018	SLC44A4	Body
31838973	cg24490633	0	0.783659	0.772551	-0.0111085	0.0822625	-0.023996	0.0335	SLC44A4	Body
31840947	cg05841219	0	0.755921	0.744305	-0.0116165	0.036587	-0.0119953	0.221	SLC44A4	Body
31842909	cg22882121	0	0.869583	0.856455	-0.0131276	0.0177018	-0.014714	0.131	SLC44A4	Body
31843146	cg24369466	0	0.953175	0.954624	0.0014492	0.374042	0.006372	0.0258	SLC44A4	Body
31843465	cg15821546	0	0.867258	0.851934	-0.015324	0.0157264	-0.022636	0.0429	SLC44A4	Body
31845413	cg11943056	0	0.91127	0.905553	-0.00571689	0.00942996	-0.009658	0.0127	SLC44A4	Body
31845469	cg00280174	0	0.841915	0.836334	-0.00558107	0.15793	-0.022163	0.00119	SLC44A4;SLC44A4;SLC44A4	TSS200;Body;Body
31845879	cg27005847	ONSITE	0.846503	0.828802	-0.0177008	0.014181	-0.0174326	0.169	SLC44A4	Body
31846996	cg07363637	0	0.879572	0.891871	0.0122986	0.0274781	0.009359	0.339	SLC44A4	TSS200
31847028	cg16553272	0	0.92326	0.934867	0.0116074	0.000803468	0.005462	0.355	SLC44A4	TSS1500
31849272	cg11191955	0	0.882854	0.877008	-0.00584597	0.0307088	-0.009374	0.0497	EHMT2;EHMT2	Body;Body
31850912	cg23739027	0	0.867743	0.863804	-0.0039385	0.262436	-0.012339	0.0465	EHMT2;EHMT2	Body;Body
31850920	cg08848598	0	0.957096	0.954418	-0.00267793	0.0433591	-0.0024601	0.292	EHMT2;EHMT2	Body;Body
31851134	cg22240884	0	0.955124	0.958049	0.00292412	0.0309209	-0.0007694	0.7405	EHMT2;EHMT2	Body;Body
31852240	cg01280069	0	0.929901	0.935217	0.0053157	0.0927217	0.012786	0.0218	EHMT2;EHMT2	Body;Body
31852453	cg01671476	0	0.934899	0.937805	0.00290639	0.165242	0.009258	0.0118	EHMT2;EHMT2	Body;Body
31854429	cg12087303	0	0.932397	0.927429	-0.00496824	0.0354349	-0.00594	0.154	EHMT2;EHMT2	Body;Body
31854450	cg18778658	0	0.944122	0.940292	-0.00382998	0.0240036	-0.002192	0.46	EHMT2;EHMT2	Body;Body
31854545	cg05425464	0	0.952239	0.956247	0.00400826	0.00433828	0.006018	0.0147	EHMT2;EHMT2	Body;Body
31855202	cg25165975	0	0.717059	0.690283	-0.0267764	0.000825896	-0.027746	0.0464	EHMT2;EHMT2	Body;Body
31855269	cg09729511	0	0.937098	0.929001	-0.00809634	0.00121124	-0.009571	0.0284	EHMT2;EHMT2	Body;Body
31855498	cg07433449	0	0.929186	0.923444	-0.00574166	0.0407033	-0.010058	0.0424	EHMT2;EHMT2	Body;Body
31856502	cg14790153	0	0.949397	0.94734	-0.00205667	0.213633	-0.006042	0.0383	EHMT2;EHMT2	Body;Body
31856617	cg15988204	0	0.753115	0.733981	-0.0191343	0.00375474	-0.017351	0.132	EHMT2;EHMT2	Body;Body
31856706	cg12394289	10nt	0.6178	0.595964	-0.0218355	0.0235463	-0.029445	0.0834	EHMT2;EHMT2	Body;Body
31856923	cg21831287	0	0.945004	0.944051	-0.00095306	0.556187	-0.005906	0.0373	EHMT2;EHMT2	Body;Body
31858319	cg24530786	0	0.886814	0.896428	0.00961426	0.0166142	-0.00148	0.829	EHMT2;EHMT2	Body;Body
31859141	cg18465149	0	0.948544	0.941813	-0.00673131	0.0028682	-0.012472	0.00159	EHMT2;EHMT2	Body;Body
31860013	cg08846333	0	0.893521	0.903023	0.00950137	0.00132273	0.003285	0.514	EHMT2;EHMT2	Body;Body
31860256	cg20991985	0	0.950189	0.953993	0.00380355	0.0132697	0.002609	0.331	EHMT2;EHMT2	Body;Body
31860763	cg25633383	0	0.908696	0.901339	-0.00735681	0.0309944	-0.010629	0.0776	EHMT2;EHMT2	Body;Body
31862388	cg08249097	5nt	0.777188	0.780914	0.00372643	0.50475	0.021268	0.0361	EHMT2;EHMT2	Body;Body
31863252	cg22810281	0	0.903103	0.897187	-0.00591646	0.0330631	-0.006088	0.213	EHMT2;EHMT2	Body;Body
31864236	cg21356750	0	0.871686	0.867641	-0.00404482	0.291095	-0.017861	0.00748	EHMT2;EHMT2	Body;Body
31865522	cg16414425	0	0.0377452	0.0352556	-0.00248957	0.205473	-0.006985	0.0441	EHMT2;EHMT2	TSS200;TSS200
31865663	cg00309106	0	0.0225887	0.0245567	0.00196806	0.0304806	0.0035409	0.0273	EHMT2;EHMT2	TSS200;TSS200
31865728	cg03217966	0	0.0226038	0.023049	0.000445156	0.631057	0.0046164	0.00368	EHMT2;EHMT2	TSS1500;TSS1500
31866825	cg19577206	0	0.63523	0.623138	-0.0120922	0.046409	-0.004986	0.639	EHMT2;EHMT2	TSS1500;TSS1500
31869565	cg27576679	0	0.0232304	0.0228057	-0.000424669	0.614354	-0.0032819	0.0256	ZBTB12	5'UTR
31869982	cg08612601	0	0.0494654	0.046265	-0.00320033	0.0347398	-0.006809	0.0107	ZBTB12	TSS1500
31870106	cg26287612	0	0.020707	0.0194746	-0.00123237	0.223534	-0.0035723	0.0456	ZBTB12	TSS1500
31870476	cg03541334	0	0.0688129	0.0633222	-0.00549065	0.0100745	-0.007357	0.05	ZBTB12	TSS1500
31876831	cg08577426	0	0.693752	0.663144	-0.0306086	0.0281292	-0.03422	0.164	C2;C2	5'UTR;Body
31884432	cg14592690	0	0.8318	0.821187	-0.0106127	0.0478157	-0.013803	0.145	C2;C2	5'UTR;Body
31890849	cg00210648	0	0.14126	0.137965	-0.00329495	0.429056	-0.023798	0.000808	C2;C2	5'UTR;Body
31894831	cg08227896	0	0.89811	0.908586	0.0104758	0.0173112	0.015392	0.0473	C2;C2;C2;C2;C2;C2	TSS1500;TSS1500;TSS1500;TSS1500;5'UTR;Body
31895203	cg14301635	0	0.926913	0.928306	0.00139252	0.57225	0.008779	0.0422	C2;C2	TSS200;TSS200
31895598	cg04498679	0	0.67251	0.664902	-0.00760781	0.13383	-0.02202	0.0135	C2;C2	Body;Body
31903979	cg01725571	0	0.779396	0.754316	-0.0250793	0.000272643	-0.017238	0.144	C2;C2-AS1;C2;C2;C2;C2	Body;Body;Body;Body;Body;Body
31904579	cg12484266	0	0.939519	0.933962	-0.00555717	0.0132572	-0.007689	0.0517	C2;C2	Body;Body
31907392	cg13917232	0	0.850929	0.857382	0.00645303	0.280953	0.021814	0.0385	C2;C2	Body;Body
31911054	cg15149313	0	0.652249	0.621345	-0.0309033	0.0038722	-0.03774	0.0442	C2;C2;C2;C2;C2	Body;Body;Body;Body;Body
31911214	cg15578595	0	0.940906	0.936064	-0.00484136	0.0706368	-0.010563	0.0254	C2;C2;C2;C2;C2	Body;Body;Body;Body;Body
31911265	cg25515978	ONSITE	0.881931	0.836069	-0.0458622	0.0447067	-0.0461098	0.253	C2;C2;C2;C2;C2	Body;Body;Body;Body;Body
31911276	cg09455601	0	0.938933	0.9318	-0.00713306	0.0127573	-0.005935	0.237	C2;C2;C2;C2;C2	Body;Body;Body;Body;Body
31913250	cg15847272	0	0.822341	0.806779	-0.0155618	0.0176969	-0.01844	0.11	C2;C2;CFB	3'UTR;3'UTR;TSS1500
31913275	cg23538064	0	0.915282	0.894925	-0.0203574	0.00619711	-0.029469	0.0242	C2;C2;CFB	3'UTR;3'UTR;TSS1500
31913323	cg07880384	0	0.602136	0.577795	-0.0243405	0.00833221	-0.026446	0.102	C2;C2;CFB	3'UTR;3'UTR;TSS1500
31914068	cg04945153	0	0.85936	0.852142	-0.00721789	0.184009	-0.020417	0.0331	CFB	Body
31914305	cg17741572	5nt	0.91116	0.89721	-0.0139493	0.00242142	-0.015072	0.0608	CFB	Body
31915077	cg01291920	0	0.875643	0.863156	-0.0124867	0.0189046	-0.020174	0.0315	CFB	Body
31916128	cg13970216	0	0.92489	0.91508	-0.00981002	0.0139366	-0.013105	0.0622	CFB	Body
31917333	cg10868953	0	0.957315	0.958321	0.00100615	0.542525	0.006689	0.0203	CFB;CFB	ExonBnd;Body
31918499	cg12365074	0	0.916944	0.907565	-0.00937905	3.87874e-05	-0.012633	0.00137	CFB	Body
31919030	cg06059055	0	0.946451	0.940707	-0.00574389	0.00314751	-0.007611	0.0257	CFB;CFB	ExonBnd;Body
31921065	cg12787226	0	0.859433	0.796711	-0.0627221	0.000193142	-0.0544	0.0603	NELFE	Body
31922643	cg09876615	0	0.942338	0.940432	-0.00190531	0.246239	-0.006659	0.0211	RDBP	Body
31922649	cg14491051	0	0.905858	0.914352	0.00849386	0.0412545	0.006588	0.368	RDBP	Body
31925920	cg09583599	0	0.961435	0.956087	-0.00534809	0.00370561	-0.003186	0.318	RDBP;SKIV2L;MIR1236	Body;TSS1500;TSS1500
31926623	cg04406910	0	0.0332461	0.0315512	-0.00169495	0.0806837	-0.0054713	0.00118	SKIV2L;SKIV2L;RDBP	1stExon;5'UTR;5'UTR
31927208	cg16929077	0	0.0771815	0.0678456	-0.00933593	0.0105013	-0.016219	0.0115	RDBP;SKIV2L	TSS1500;Body
31928257	cg04710641	0	0.947256	0.946021	-0.00123465	0.422531	-0.005574	0.0393	RDBP;SKIV2L	TSS1500;Body
31928395	cg24521988	0	0.951588	0.948639	-0.00294972	0.0439542	-0.003004	0.245	SKIV2L	Body
31929830	cg23088456	0	0.926159	0.923243	-0.00291525	0.171474	-0.008501	0.0235	SKIV2L	Body
31935499	cg07235456	0	0.911642	0.903736	-0.00790641	0.00894836	-0.003091	0.555	SKIV2L;SKIV2L	ExonBnd;Body
31936527	cg08048963	0	0.878018	0.870005	-0.00801295	0.0134193	-0.010865	0.057	SKIV2L	Body
31936674	cg14178705	5nt	0.916407	0.886145	-0.0302615	6.5435e-05	-0.023725	0.0666	SKIV2L	Body
31936702	cg04693787	0	0.880521	0.871762	-0.00875898	0.120366	-0.021636	0.0296	SKIV2L	Body
31937066	cg14248981	0	0.899589	0.893534	-0.00605499	0.0381458	-0.007106	0.168	SKIV2L	Body
31937127	cg13015485	0	0.9311	0.922526	-0.00857356	0.00226721	-0.0084808	0.0834	SKIV2L	Body
31937228	cg09857617	0	0.844641	0.830387	-0.014254	0.000205933	-0.012571	0.0574	SKIV2L	Body
31938090	cg04654261	0	0.932066	0.930041	-0.00202566	0.392049	-0.008264	0.0473	STK19;DOM3Z	TSS1500;Body
31938984	cg23945481	0	0.786494	0.773305	-0.0131893	0.0190427	-0.007451	0.448	STK19;STK19;DOM3Z;STK19	TSS1500;TSS1500;Body;Body
31939025	cg17339327	0	0.911959	0.902693	-0.00926585	0.00658276	-0.0089471	0.134	STK19;STK19;DOM3Z;STK19	TSS1500;TSS1500;Body;Body
31939546	cg01067809	0	0.133066	0.14441	0.0113435	0.0488852	0.006801	0.501	DOM3Z;STK19;STK19;STK19	5'UTR;TSS200;Body;TSS200
31939584	cg05258214	0	0.0920766	0.0996867	0.00761013	0.0434564	0.006778	0.307	DOM3Z;STK19;STK19;STK19	5'UTR;TSS200;Body;TSS200
31939797	cg00483886	0	0.0472592	0.0443892	-0.00287002	0.0380891	-0.003917	0.109	DOM3Z;STK19;DOM3Z;STK19;STK19	5'UTR;1stExon;1stExon;1stExon;Body
31939825	cg11538417	0	0.0471046	0.0451586	-0.00194606	0.165152	-0.006079	0.0135	DOM3Z;STK19;DOM3Z;STK19;STK19	5'UTR;1stExon;1stExon;1stExon;Body
31940243	cg02789043	0	0.0292979	0.0275896	-0.00170831	0.0741654	-0.0056351	0.000679	STK19;STK19;DOM3Z;STK19	Body;Body;TSS1500;Body
31940613	cg22508821	0	0.0384311	0.0372533	-0.00117782	0.356848	-0.0055033	0.0137	STK19;STK19;DOM3Z;STK19	Body;Body;TSS1500;Body
31940782	cg14847162	0	0.315627	0.329242	0.0136147	0.096344	0.030139	0.0371	STK19;STK19;DOM3Z;STK19	Body;Body;TSS1500;Body
31940801	cg19203836	0	0.267952	0.246617	-0.0213351	0.0100684	-0.00767	0.593	STK19;STK19;DOM3Z;STK19	Body;Body;TSS1500;Body
31941049	cg20069688	0	0.602574	0.580977	-0.0215965	0.00673574	-0.027346	0.0508	STK19;STK19;DOM3Z;STK19	Body;Body;TSS1500;Body
31941361	cg01031999	0	0.733381	0.704231	-0.0291504	0.0126843	-0.022427	0.273	STK19;STK19;DOM3Z;STK19	Body;Body;TSS1500;Body
31941422	cg03031281	0	0.926407	0.920397	-0.00601023	0.00521503	-0.008612	0.0227	STK19;STK19;DOM3Z;STK19	Body;Body;TSS1500;Body
31941629	cg10477653	ONSITE	0.889832	0.828949	-0.0608832	0.00110588	-0.02886	0.366	STK19;STK19;STK19	Body;Body;Body
32011506	cg13540981	0	0.782849	0.769722	-0.0131273	0.0494988	-0.018708	0.113	TNXB;TNXB	Body;Body
32011575	cg27643910	0	0.877199	0.867975	-0.00922316	0.0152968	-0.00581	0.382	TNXB;TNXB	Body;Body
32014003	cg03819671	0	0.882568	0.875295	-0.00727289	0.0242487	-0.014559	0.0104	TNXB;TNXB	TSS200;Body
32014739	cg25375757	0	0.811194	0.799048	-0.0121454	0.0319914	-0.024421	0.0144	TNXB;TNXB	Body;TSS1500
32014893	cg07441854	0	0.877597	0.864123	-0.0134745	0.00110046	-0.015192	0.0349	TNXB;TNXB	Body;TSS1500
32014926	cg13817395	0	0.830999	0.820494	-0.0105044	0.00250777	-0.009167	0.13	TNXB;TNXB	Body;TSS1500
32015215	cg12286154	0	0.888821	0.881426	-0.00739487	0.0263577	-0.005459	0.35	TNXB;TNXB	Body;TSS1500
32015297	cg11431261	0	0.719118	0.716509	-0.00260893	0.57767	-0.02377	0.0031	TNXB;TNXB	Body;TSS1500
32015618	cg02628680	0	0.575934	0.563957	-0.0119775	0.0411644	-0.005504	0.592	TNXB	Body
32015737	cg04938317	0	0.83361	0.824313	-0.00929683	0.0196798	-0.002949	0.67	TNXB	Body
32016336	cg24376689	0	0.43143	0.40969	-0.0217394	0.00135536	-0.010605	0.362	TNXB	Body
32016360	cg05298224	0	0.467665	0.434659	-0.0330052	3.79022e-07	-0.023163	0.0309	TNXB	Body
32016368	cg09474017	0	0.437137	0.413712	-0.0234249	0.00169962	-0.008035	0.528	TNXB	Body
32022470	cg26977256	0	0.882203	0.872099	-0.0101044	0.0157728	-0.015935	0.0308	TNXB	Body
32022642	cg20928974	5nt	0.755276	0.733703	-0.0215723	0.0049063	-0.029968	0.0261	TNXB	Body
32023283	cg11815438	0	0.90024	0.886181	-0.0140593	0.00083601	-0.007218	0.316	TNXB	Body
32023409	cg16651678	0	0.892101	0.885129	-0.00697265	0.0469246	-0.012858	0.038	TNXB	Body
32025453	cg12003024	0	0.733488	0.722069	-0.011419	0.00212996	-0.002334	0.7113	TNXB	Body
32026350	cg06365270	0	0.935849	0.929101	-0.00674856	0.017533	-0.007768	0.12	TNXB	Body
32026605	cg21951797	0	0.947178	0.94332	-0.00385817	0.00516237	-0.006782	0.00509	TNXB	Body
32026610	cg25596754	0	0.949976	0.944627	-0.00534945	0.0187904	-0.004238	0.288	TNXB	Body
32026656	cg19071976	0	0.771923	0.7462	-0.0257235	0.0141356	-0.021545	0.241	TNXB	Body
32026740	cg14642392	0	0.741849	0.708372	-0.0334769	0.000525052	-0.03811	0.0233	TNXB	Body
32027603	cg18365536	0	0.86847	0.857171	-0.0112999	0.0123087	-0.018871	0.0176	TNXB	Body
32027666	cg14431072	0	0.756465	0.731343	-0.0251222	0.025107	-0.034617	0.0785	TNXB	Body
32028926	cg16556078	0	0.863674	0.848006	-0.0156687	0.00061994	-0.017315	0.0297	TNXB	Body
32028946	cg09548893	0	0.933563	0.928643	-0.00491976	0.0241198	-0.003114	0.415	TNXB	Body
32029003	cg06670368	0	0.916502	0.90617	-0.0103314	0.00325397	-0.01212	0.0487	TNXB	Body
32031624	cg14307300	0	0.865803	0.846634	-0.0191684	4.28168e-05	-0.017504	0.0291	TNXB	Body
32032280	cg02402501	0	0.910312	0.901586	-0.00872595	0.000334394	-0.012815	0.00251	TNXB	Body
32032817	cg21754201	0	0.911454	0.904994	-0.0064601	0.022402	-0.013134	0.00831	TNXB	Body
32032889	cg15281225	0	0.896332	0.888381	-0.00795118	0.0470254	-0.010458	0.139	TNXB	Body
32036611	cg04539172	0	0.806125	0.785848	-0.0202773	0.00215563	-0.014158	0.216	TNXB	Body
32036677	cg00686477	0	0.824952	0.803894	-0.0210586	0.00261261	-0.025444	0.0378	TNXB	Body
32036822	cg12496694	0	0.819437	0.799445	-0.0199918	0.00205111	-0.027755	0.0146	TNXB	Body
32037342	cg01886385	0	0.874153	0.86482	-0.00933351	0.0190217	-0.005312	0.445	TNXB	Body
32037426	cg08277291	0	0.917398	0.907532	-0.00986538	0.00159903	-0.003304	0.532	TNXB	Body
32037632	cg14698808	0	0.913925	0.906901	-0.00702457	0.0278539	0.0002316	0.966	TNXB	Body
32037735	cg16416464	0	0.875598	0.867036	-0.00856138	0.00908883	-0.014809	0.0103	TNXB	Body
32038027	cg25772658	0	0.913792	0.908772	-0.00502	0.0375031	-0.006112	0.151	TNXB	Body
32038155	cg24884217	0	0.852378	0.833911	-0.0184672	0.000694099	-0.023316	0.0141	TNXB	Body
32038177	cg27073361	0	0.792183	0.78135	-0.0108325	0.0498235	-0.002427	0.801	TNXB	Body
32038541	cg21042276	0	0.756129	0.738753	-0.0173766	0.0052518	-0.024615	0.0244	TNXB	Body
32038747	cg14669361	0	0.779648	0.763221	-0.0164275	0.000858926	-0.014561	0.0883	TNXB	Body
32038958	cg00617292	0	0.89285	0.884566	-0.00828385	0.0173385	-0.018047	0.00312	TNXB	Body
32039176	cg17235833	0	0.664214	0.646963	-0.0172511	0.00338821	-0.009271	0.362	TNXB	Body
32039911	cg21048260	0	0.866796	0.85625	-0.0105454	0.00827249	-0.015724	0.0252	TNXB	Body
32039999	cg15717844	0	0.919602	0.911642	-0.00795965	0.0114643	-0.005905	0.283	TNXB	Body
32041191	cg02248749	0	0.82331	0.8064	-0.0169098	0.0064247	-0.0163623	0.132	TNXB	Body
32041678	cg14037463	0	0.829623	0.809508	-0.0201152	0.00836155	-0.032393	0.0158	TNXB	Body
32041689	cg10484085	0	0.883758	0.863201	-0.0205572	2.33443e-05	-0.024588	0.00334	TNXB	Body
32042124	cg18876015	0	0.923977	0.917924	-0.00605339	0.0145229	-0.009192	0.0352	TNXB	Body
32042351	cg13205613	0	0.773266	0.763776	-0.00949015	0.184675	-0.028375	0.0243	TNXB	Body
32043561	cg22825871	0	0.869154	0.860652	-0.00850168	0.0193722	-0.015865	0.0132	TNXB	Body
32043739	cg04492496	0	0.799583	0.779359	-0.0202239	0.00251058	-0.025814	0.0277	TNXB	Body
32044179	cg07485305	0	0.902727	0.900583	-0.00214408	0.444177	-0.011928	0.0146	TNXB	Body
32044254	cg05423418	0	0.80856	0.792315	-0.0162451	0.0184467	-0.022245	0.0672	TNXB	Body
32046600	cg25618944	0	0.925032	0.924117	-0.000914267	0.624094	-0.008288	0.01025	TNXB	Body
32048679	cg02550722	0	0.624364	0.60674	-0.0176241	0.0331922	-0.022676	0.121	TNXB	Body
32049622	cg08753391	0	0.796913	0.777808	-0.0191049	0.00166479	-0.026621	0.0123	TNXB	Body
32049829	cg11289677	0	0.920818	0.912684	-0.00813418	0.00666305	-0.00631	0.228	TNXB	Body
32050332	cg03611618	0	0.792542	0.782096	-0.0104461	0.0585807	-0.019186	0.0494	TNXB	Body
32050905	cg24405291	0	0.891797	0.889574	-0.00222286	0.434971	-0.010125	0.0431	TNXB	Body
32050947	cg24426208	0	0.811922	0.804429	-0.00749335	0.0307103	-0.0079198	0.195	TNXB	Body
32051108	cg26872482	0	0.875119	0.860213	-0.0149058	0.00182287	-0.016464	0.0486	TNXB	Body
32051857	cg07717083	0	0.798848	0.777009	-0.0218385	0.000399326	-0.014641	0.166	TNXB	Body
32051999	cg06324507	0	0.794521	0.784296	-0.0102248	0.014227	-0.005449	0.453	TNXB	Body
32052212	cg15163719	0	0.877537	0.870009	-0.00752864	0.0116547	-0.009437	0.0723	TNXB	Body
32052293	cg08951901	0	0.905598	0.898786	-0.00681154	0.0456878	-0.004037	0.5	TNXB	Body
32052444	cg12493058	0	0.800772	0.788275	-0.0124967	0.0134558	-0.016101	0.0705	TNXB	Body
32053100	cg13606255	0	0.556025	0.535426	-0.0205988	0.0153006	-0.018367	0.218	TNXB	Body
32053748	cg11576405	0	0.821936	0.810919	-0.0110175	0.00357597	-0.021487	0.00116	TNXB	Body
32054561	cg14737484	0	0.347479	0.31484	-0.0326384	0.0349862	-0.02981	0.274	TNXB	Body
32054845	cg02352370	0	0.637268	0.622053	-0.0152145	0.0433059	-0.0304	0.0221	TNXB	Body
32055402	cg21460606	0	0.0522382	0.0505936	-0.00164459	0.466421	-0.007822	0.0488	TNXB	Body
32055517	cg09996288	0	0.0217285	0.0218615	0.000132963	0.884506	-0.0032475	0.0402	TNXB	Body
32056735	cg23814714	0	0.812939	0.803256	-0.00968274	0.0380586	-0.00942	0.252	TNXB	Body
32057125	cg08111284	0	0.786371	0.772875	-0.0134968	0.00451142	-0.015308	0.0661	TNXB	Body
32057341	cg04258926	0	0.816628	0.796255	-0.0203733	0.00193681	-0.023639	0.0397	TNXB	Body
32059605	cg20243424	0	0.696665	0.67414	-0.0225252	0.0145548	-0.025395	0.117	TNXB	Body
32060681	cg01651250	0	0.897723	0.889566	-0.0081571	0.012527	-0.010795	0.0605	TNXB	Body
32060816	cg23145336	5nt	0.884681	0.880765	-0.00391685	0.475478	-0.020304	0.0349	TNXB	Body
32061160	cg07148038	0	0.86472	0.857548	-0.007172	0.0376808	-0.009316	0.126	TNXB	Body
32061318	cg23641899	0	0.793775	0.774322	-0.0194535	0.00834918	-0.025575	0.0486	TNXB	Body
32061478	cg24504289	0	0.81576	0.793593	-0.0221667	0.005648	-0.017559	0.209	TNXB	Body
32062160	cg16661123	0	0.867638	0.854506	-0.0131312	0.0019236	-0.018982	0.0105	TNXB	Body
32062885	cg16673412	0	0.860789	0.850832	-0.00995697	0.00703628	-0.012695	0.0505	TNXB	Body
32064246	cg10890302	0	0.372346	0.40707	0.0347243	0.0763452	0.0751	0.0299	TNXB	Body
32064258	cg10923662	0	0.304037	0.341778	0.0377412	0.118874	0.08393	0.0498	TNXB	Body
32064573	cg15196197	0	0.159784	0.194724	0.0349395	0.0291986	0.06042	0.0326	TNXB	Body
32064578	cg13400512	0	0.235123	0.272931	0.0378081	0.0327528	0.0633	0.0429	TNXB	Body
32064656	cg21642103	0	0.15981	0.185162	0.0253518	0.00504016	0.043151	0.00655	TNXB	Body
32064660	cg13698691	0	0.236451	0.264014	0.027564	0.0176066	0.035788	0.0803	TNXB	Body
32064671	cg21342636	0	0.24893	0.2841	0.0351698	0.00693701	0.033204	0.145	TNXB	Body
32064945	cg07518714	0	0.450407	0.468409	0.0180023	0.0674085	0.04559	0.00839	TNXB	Body
32065034	cg04037640	0	0.605623	0.621926	0.0163023	0.0481797	0.009512	0.512	TNXB	Body
32065702	cg04272615	0	0.874424	0.864624	-0.00980026	0.00741593	-0.01567	0.0149	TNXB	Body
32065890	cg11005651	0	0.69355	0.677606	-0.0159437	0.00596984	-0.029213	0.00409	TNXB	Body
32068226	cg02976009	0	0.797148	0.777097	-0.020051	0.000486017	-0.030996	0.002	TNXB	5'UTR
32070388	cg17806757	0	0.881394	0.888534	0.00714024	0.0478287	0.0073174	0.25	TNXB	5'UTR
32072167	cg06292891	0	0.827652	0.816762	-0.0108902	0.00663804	-0.021369	0.00237	TNXB	5'UTR
32074934	cg05956076	0	0.750832	0.731965	-0.018867	0.0208257	-0.039048	0.0065	TNXB	5'UTR
32075763	cg15657588	0	0.512304	0.498367	-0.0139371	0.00628253	-0.005386	0.541	TNXB	5'UTR
32076906	cg25587092	0	0.441318	0.427709	-0.0136088	0.044021	-0.01134	0.341	TNXB	5'UTR
32078398	cg10736208	0	0.875923	0.866955	-0.00896759	0.0148808	-0.013474	0.0379	TNXB	TSS1500
32078453	cg25067686	0	0.835359	0.831011	-0.00434769	0.207928	-0.013977	0.0213	TNXB	TSS1500
32078521	cg01178040	0	0.749692	0.738171	-0.0115211	0.00184264	-0.009731	0.13	TNXB	TSS1500
32078602	cg15773251	0	0.941165	0.936219	-0.00494597	0.0396134	-0.01026	0.0154	TNXB	TSS1500
32081491	cg12308407	0	0.946474	0.942517	-0.00395733	0.0285796	-0.0035497	0.264
32081610	cg16992627	0	0.909544	0.902035	-0.00750963	0.0050628	-0.010657	0.0235
32085541	cg21834063	0	0.855219	0.842539	-0.0126804	0.00220159	-0.019906	0.0061	ATF6B;ATF6B	Body;Body
32094729	cg00232996	0	0.779403	0.751325	-0.0280783	0.00112766	-0.027235	0.0693	ATF6B;ATF6B	Body;Body
32094845	cg08386009	0	0.589661	0.558243	-0.0314184	0.00609803	-0.026947	0.178	ATF6B;ATF6B	Body;Body
32095148	cg10007927	0	0.775851	0.766002	-0.00984983	0.0418444	-0.01688	0.0484	ATF6B;ATF6B	Body;Body
32095620	cg07617339	0	0.0423345	0.0365785	-0.00575593	0.00856029	-0.007448	0.053	ATF6B;ATF6B	Body;Body
32095960	cg08087125	0	0.0138788	0.0156707	0.00179189	0.0253475	0.0032769	0.0204	ATF6B;ATF6B	1stExon;1stExon
32096081	cg05924253	0	0.0493793	0.0427025	-0.00667677	0.0403369	-0.003	0.599	ATF6B;ATF6B	TSS200;TSS200
32096138	cg00366186	0	0.0305704	0.0277803	-0.00279007	0.00465061	-0.0051849	0.00269	ATF6B;ATF6B	TSS200;TSS200
32096206	cg09439238	0	0.0516968	0.0474466	-0.00425023	0.00531394	-0.008204	0.00213	ATF6B;ATF6B	TSS200;TSS200
32096331	cg02713232	0	0.0516029	0.0481833	-0.00341967	0.248634	-0.017545	0.00055	ATF6B;ATF6B	TSS1500;TSS1500
32096524	cg21548749	0	0.602593	0.587291	-0.0153021	0.00647482	-0.018168	0.0656	ATF6B;ATF6B;FKBPL	TSS1500;TSS1500;Body
32096854	cg02390267	0	0.917335	0.9129	-0.00443549	0.0517186	-0.008312	0.039	ATF6B;ATF6B;FKBPL	TSS1500;TSS1500;Body
32097853	cg18749555	0	0.0370341	0.035032	-0.00200215	0.123972	-0.0057537	0.0119	FKBPL	5'UTR
32097911	cg00587466	0	0.0239706	0.0211253	-0.00284534	0.0428612	0.000231	0.924	FKBPL;FKBPL	1stExon;5'UTR
32098075	cg01233872	0	0.0344568	0.0324643	-0.0019925	0.047914	-0.0026204	0.141	FKBPL	TSS200
32098141	cg19509155	0	0.0459419	0.0407571	-0.0051848	0.00758286	-0.008281	0.0153	FKBPL	TSS200
32115211	cg22755579	0	0.891717	0.878509	-0.0132087	0.0191368	-0.018389	0.0643
32115221	cg13378486	0	0.857493	0.835769	-0.0217242	0.00633599	-0.014743	0.287
32115284	cg02287105	0	0.675773	0.645744	-0.0300288	0.0128182	-0.020198	0.338
32116994	cg04630292	0	0.0947476	0.0864804	-0.00826716	0.0354733	-0.011649	0.0934	PRRT1	3'UTR
32118811	cg16040614	0	0.897222	0.890444	-0.00677783	0.106407	-0.016204	0.0287	PRRT1	Body
32119923	cg00403498	0	0.176362	0.195127	0.0187656	0.0251086	0.022568	0.127	PRRT1;PPT2	TSS1500;TSS1500
32120203	cg04749507	0	0.581984	0.60685	0.024866	0.00184863	0.036178	0.00971	PPT2;PRRT1;PPT2	TSS1500;TSS1500;TSS1500
32120863	cg06025456	0	0.802259	0.819286	0.0170268	0.00361507	0.016441	0.108	PPT2;PRRT1;PPT2	TSS1500;TSS1500;TSS1500
32120901	cg02956248	0	0.89842	0.909482	0.0110618	0.0153411	0.013133	0.102	PPT2;PRRT1;PPT2	TSS1500;TSS1500;TSS1500
32120907	cg23359665	0	0.866021	0.880707	0.0146867	0.00262367	0.009265	0.272	PPT2;PRRT1;PPT2	TSS1500;TSS1500;TSS1500
32121225	cg14130039	0	0.478997	0.501843	0.0228463	0.0338398	0.00163	0.93	PPT2;PPT2	TSS200;TSS1500
32121249	cg05133205	0	0.672874	0.703467	0.0305926	0.0115481	0.02249	0.288	PPT2;PPT2	TSS200;TSS1500
32121261	cg18049167	0	0.530241	0.565267	0.0350261	0.0292881	0.0353948	0.211	PPT2;PPT2	TSS200;TSS1500
32121355	cg04105091	0	0.320955	0.337185	0.01623	0.0309427	0.003694	0.778	PPT2;PPT2;PPT2	TSS1500;1stExon;5'UTR
32121420	cg00552704	0	0.434639	0.464334	0.0296942	0.00644085	0.021103	0.266	PPT2;PPT2	TSS1500;Body
32122102	cg09672152	0	0.0619469	0.0579269	-0.00402005	0.011938	-0.00628	0.0257	PPT2;PPT2;PPT2	5'UTR;Body;1stExon
32122484	cg04528217	0	0.018056	0.0203188	0.00226277	0.0380482	0.0006413	0.736	PPT2;PPT2	Body;Body
32122894	cg00086577	0	0.600728	0.626816	0.0260879	0.0177867	0.0387	0.0461	PPT2;PPT2	Body;Body
32122955	cg04856022	0	0.645847	0.666333	0.0204856	0.0384453	0.026259	0.133	PPT2;PPT2	Body;Body
32123034	cg24509300	0	0.165282	0.180247	0.0149651	0.00261452	0.0133	0.125	PPT2;PPT2	Body;Body
32126315	cg16101080	0	0.886158	0.89305	0.0068915	0.0493662	0.015453	0.0123	PPT2;PPT2	Body;Body
32126616	cg12629909	0	0.826779	0.810262	-0.0165168	0.00433065	-0.030918	0.0023	PPT2;PPT2	Body;Body
32128185	cg15755475	0	0.716763	0.71994	0.00317783	0.685187	0.031157	0.0223	PPT2;PPT2	Body;Body
32130655	cg14628354	0	0.956859	0.95291	-0.00394896	0.0130592	-0.003468	0.214	PPT2;PPT2	Body;Body
32134865	cg16468631	0	0.797197	0.786436	-0.0107606	0.0315046	-0.007496	0.393	EGFL8	Body
32134918	cg21120698	0	0.949493	0.944589	-0.00490448	0.0317661	-0.005766	0.152	EGFL8	Body
32135129	cg03488588	0	0.893544	0.898645	0.00510052	0.128503	0.012077	0.0416	EGFL8	Body
32135326	cg26687830	0	0.929849	0.924639	-0.00520978	0.0280553	-0.009515	0.0229	EGFL8	Body
32135803	cg26785234	0	0.93717	0.938963	0.00179225	0.349395	0.00676	0.045	EGFL8	3'UTR
32138201	cg16467507	0	0.866527	0.856951	-0.00957591	0.0101134	-0.011103	0.0897	AGPAT1;AGPAT1	Body;Body
32138807	cg24594692	0	0.921996	0.925063	0.00306701	0.0851099	0.007757	0.0133	AGPAT1;AGPAT1	Body;Body
32140758	cg04528352	0	0.710234	0.696703	-0.0135314	0.00635087	-0.019279	0.027	AGPAT1;AGPAT1	5'UTR;5'UTR
32145373	cg26340737	0	0.0619064	0.0722485	0.0103421	0.0134541	0.01893	0.0101	RNF5P1;RNF5;AGPAT1;AGPAT1	TSS1500;TSS1500;TSS1500;5'UTR
32145654	cg09301199	0	0.0362417	0.031238	-0.00500364	0.00345015	-0.003143	0.289	RNF5P1;RNF5;AGPAT1	TSS1500;TSS1500;5'UTR
32146071	cg11043450	0	0.0334611	0.0300248	-0.00343627	0.0427641	-0.004269	0.154	AGPAT1;RNF5;RNF5P1	TSS1500;TSS200;TSS200
32146195	cg24425483	0	0.0465894	0.0398099	-0.00677949	0.0396729	0.003722	0.5075	RNF5;AGPAT1;RNF5;RNF5P1	1stExon;TSS1500;5'UTR;TSS200
32147440	cg18265845	0	0.892948	0.884746	-0.00820235	0.0133757	-0.0084732	0.146	RNF5;RNF5P1	Body;Body
32147670	cg26981651	0	0.832768	0.823322	-0.00944665	0.00120263	-0.002715	0.583	RNF5;RNF5P1	Body;Body
32147809	cg24195524	0	0.948221	0.946193	-0.00202706	0.230249	-0.006889	0.0203	RNF5;RNF5P1	Body;Body
32149143	cg05436760	0	0.892631	0.882932	-0.00969878	0.000681449	-0.003922	0.418	AGER;AGER	Body;Body
32151346	cg10677959	0	0.941176	0.938417	-0.00275878	0.17431	-0.007063	0.049	AGER;AGER	Body;Body
32151394	cg08328160	0	0.945856	0.944481	-0.00137513	0.455064	-0.006678	0.0388	AGER;AGER	Body;Body
32151517	cg18139800	0	0.904515	0.903069	-0.0014461	0.570475	-0.009158	0.0403	AGER;AGER	Body;Body
32151723	cg20905680	0	0.949658	0.944148	-0.00551015	0.00861177	-0.012156	0.000908	AGER;AGER	Body;Body
32151882	cg04096477	0	0.859119	0.847901	-0.0112178	0.0203891	-0.017314	0.0424	AGER;AGER	Body;Body
32154447	cg14635654	0	0.693371	0.68184	-0.0115308	0.0498212	-0.0110009	0.289	PBX2	Body
32154715	cg20765522	0	0.566137	0.541456	-0.0246812	0.0466305	-0.046394	0.0342	PBX2	Body
32155141	cg04363228	0	0.639144	0.615871	-0.0232729	0.037376	-0.033488	0.09	PBX2	Body
32155783	cg10017982	0	0.825133	0.816645	-0.0084886	0.0225902	-0.014429	0.028	PBX2	Body
32157150	cg25978487	0	0.115571	0.127725	0.0121542	0.010657	0.006039	0.465	PBX2	Body
32158153	cg09028157	0	0.0851218	0.0825062	-0.00261552	0.106943	-0.006162	0.0314	PBX2	TSS200
32158233	cg26289450	0	0.044684	0.0375347	-0.00714937	0.0337537	-0.012519	0.0352	PBX2	TSS1500
32158409	cg12332917	0	0.148813	0.149941	0.00112837	0.893168	0.033085	0.0285	PBX2	TSS1500
32160074	cg00442389	0	0.0587294	0.0496325	-0.00909693	0.0270447	0.000541	0.939	GPSM3	Body
32160455	cg23859630	0	0.047506	0.0417979	-0.0057081	0.0287405	-0.005651	0.219	GPSM3	5'UTR
32160818	cg23594164	0	0.0411444	0.036717	-0.00442734	0.0300912	-0.0036904	0.304	GPSM3;GPSM3;GPSM3	TSS200;ExonBnd;5'UTR
32163485	cg21156577	0	0.0369096	0.0394114	0.0025018	0.0403763	0.0010422	0.626	NOTCH4;GPSM3	Body;TSS200
32163810	cg03547446	0	0.0251063	0.0224265	-0.00267977	0.0401387	-0.004672	0.0428	GPSM3;NOTCH4	TSS1500;Body
32163919	cg01644684	0	0.0260124	0.0280893	0.00207697	0.0653405	0.004882	0.0139	GPSM3;NOTCH4	TSS1500;Body
32164000	cg11753286	0	0.0747722	0.0702627	-0.00450946	0.0153544	-0.006607	0.0439	GPSM3;NOTCH4	TSS1500;Body
32164160	cg02238556	0	0.0323212	0.0303475	-0.00197365	0.0263426	-0.0042712	0.00623	GPSM3;NOTCH4	TSS1500;Body
32164264	cg01912006	0	0.057822	0.0531475	-0.00467451	0.0141032	-0.004948	0.139	GPSM3;NOTCH4	TSS1500;Body
32164503	cg26301953	0	0.444225	0.467669	0.0234441	0.0258739	0.0242408	0.191	GPSM3;NOTCH4	TSS1500;Body
32164553	cg11747349	0	0.236327	0.258127	0.0217996	0.0180187	0.025883	0.111	GPSM3;NOTCH4	TSS1500;Body
32165893	cg06849931	0	0.936602	0.941874	0.00527198	0.00252586	0.00735	0.0163	NOTCH4	Body
32165917	cg11671335	0	0.798452	0.782014	-0.0164379	0.000857597	-0.0170535	0.0468	NOTCH4	Body
32166538	cg01054432	0	0.923762	0.915118	-0.00864386	0.0068642	-0.006598	0.237	NOTCH4	Body
32168969	cg16599983	0	0.790394	0.767223	-0.0231712	0.00140996	-0.027866	0.028	NOTCH4	Body
32169707	cg19448144	0	0.858776	0.846872	-0.0119039	0.0337325	-0.021901	0.0268	NOTCH4	Body
32169878	cg23893346	0	0.698417	0.680228	-0.0181887	0.00085963	-0.024447	0.0103	NOTCH4	Body
32169929	cg24856537	0	0.7864	0.774178	-0.0122217	0.00123926	-0.015415	0.0198	NOTCH4	Body
32169934	cg11408754	0	0.838739	0.830104	-0.00863527	0.0222003	-0.016702	0.012	NOTCH4	Body
32170135	cg20102694	0	0.881123	0.873212	-0.00791107	0.00970278	-0.01741	0.00113	NOTCH4	Body
32171330	cg01458646	0	0.862045	0.845922	-0.0161225	0.00578871	-0.024233	0.0183	NOTCH4	Body
32171786	cg09702096	0	0.90937	0.9004	-0.00897003	0.0211865	-0.006846	0.316	NOTCH4	Body
32171823	cg05380127	0	0.864796	0.856643	-0.00815352	0.0290237	-0.014055	0.033	NOTCH4	Body
32172007	cg13336485	0	0.910105	0.901134	-0.00897166	0.0133359	-0.003302	0.599	NOTCH4	Body
32172013	cg27597473	0	0.894186	0.889494	-0.00469151	0.15215	-0.012713	0.0277	NOTCH4	Body
32172124	cg22022067	0	0.833358	0.818342	-0.015016	0.0255214	-0.02402	0.0429	NOTCH4	Body
32172151	cg20671150	0	0.935405	0.93127	-0.00413472	0.060544	-0.00806	0.0383	NOTCH4	Body
32172523	cg21993547	0	0.856029	0.841055	-0.014974	0.013651	-0.02071	0.0528	NOTCH4	Body
32172681	cg15919612	0	0.790828	0.7734	-0.0174287	0.00647366	-0.030703	0.00631	NOTCH4	Body
32172871	cg18244508	0	0.761747	0.735726	-0.026021	0.000257237	-0.028253	0.0221	NOTCH4	Body
32177664	cg12966376	0	0.791442	0.769516	-0.0219257	0.00101552	-0.028407	0.0148	NOTCH4	Body
32178017	cg23089723	0	0.672003	0.651668	-0.0203353	3.51736e-05	-0.017632	0.0357	NOTCH4	Body
32178215	cg23585168	0	0.72861	0.705594	-0.0230163	0.000326418	-0.026454	0.0175	NOTCH4	Body
32178603	cg12101615	0	0.912905	0.90137	-0.0115347	0.000145068	-0.018485	0.00046	NOTCH4	Body
32179971	cg07637554	0	0.744015	0.726357	-0.0176581	0.0299379	-0.008667	0.542	NOTCH4	Body
32180045	cg20241876	0	0.867137	0.851241	-0.0158959	0.0058125	-0.024554	0.0153	NOTCH4	Body
32181025	cg08135904	0	0.814804	0.797576	-0.0172273	0.0115507	-0.024329	0.0428	NOTCH4	Body
32182745	cg02642841	0	0.948819	0.941496	-0.00732302	0.000488942	-0.01003	0.00619	NOTCH4	Body
32182952	cg09458323	0	0.918379	0.913377	-0.0050016	0.0388964	-0.011322	0.00783	NOTCH4	Body
32184829	cg07024453	0	0.859452	0.848362	-0.0110904	0.019431	-0.0107629	0.197	NOTCH4	Body
32185171	cg06535498	0	0.863482	0.853103	-0.0103791	0.0220115	-0.0110887	0.165	NOTCH4	Body
32185340	cg24446242	0	0.825702	0.807715	-0.0179869	0.00634235	-0.020422	0.0773	NOTCH4	Body
32185954	cg11981868	0	0.806803	0.773714	-0.0330899	0.000298539	-0.031824	0.0443	NOTCH4	Body
32185995	cg20044211	0	0.83614	0.830534	-0.00560642	0.133683	-0.014162	0.0318	NOTCH4	Body
32186164	cg27054610	0	0.820907	0.80055	-0.0203572	0.00364359	-0.02534	0.039	NOTCH4	Body
32187651	cg13882824	0	0.883244	0.878914	-0.0043297	0.0257145	-0.002647	0.436	NOTCH4	Body
32187662	cg09198277	0	0.924067	0.919415	-0.00465165	0.0491516	-0.013483	0.00106	NOTCH4	Body
32187918	cg08939974	0	0.809222	0.78713	-0.0220919	0.00518564	-0.02291	0.0978	NOTCH4	Body
32188187	cg20655068	0	0.469954	0.447793	-0.0221611	0.0206238	-0.016184	0.335	NOTCH4	Body
32188404	cg12179641	0	0.835527	0.818821	-0.0167062	3.44278e-05	-0.02422	0.000524	NOTCH4	Body
32188976	cg18192906	0	0.900765	0.889762	-0.011003	0.00702534	-0.0116116	0.105	NOTCH4	Body
32189126	cg13096809	0	0.81431	0.791919	-0.0223913	0.000456806	-0.03127	0.00501	NOTCH4	Body
32189397	cg16072814	0	0.83879	0.823306	-0.0154836	0.00294196	-0.025668	0.00493	NOTCH4	Body
32190556	cg07725183	0	0.152434	0.170028	0.0175948	0.0114001	0.021121	0.0842	NOTCH4	Body
32191210	cg05996538	0	0.776356	0.756556	-0.0197998	0.0148591	-0.024622	0.102	NOTCH4	Body
32192782	cg05166027	0	0.733379	0.724102	-0.00927738	0.119419	-0.023728	0.0239	NOTCH4	TSS1500
32193235	cg07010337	0	0.888018	0.895689	0.00767057	0.110396	0.019031	0.0247	NOTCH4	TSS1500
32208927	cg15494589	0	0.929135	0.922813	-0.00632164	0.0146331	-0.009587	0.0356
32209576	cg05844821	0	0.64424	0.598326	-0.0459141	0.00270592	-0.043023	0.107
32223336	cg09715059	0	0.362769	0.312894	-0.0498748	0.000557364	-0.04855	0.0527
32260812	cg11310716	0	0.890017	0.882683	-0.00733488	0.041257	-0.016125	0.0108	C6orf10	Body
32266470	cg13599484	0	0.84097	0.853529	0.0125594	0.0489006	0.031082	0.00548	C6orf10;C6orf10;C6orf10	Body;Body;Body
32267874	cg20945307	0	0.943512	0.946884	0.00337204	0.0692934	0.007438	0.0231	C6orf10	Body
32272788	cg10453756	0	0.753885	0.768211	0.0143251	0.0768817	0.053427	8.65e-05	C6orf10	Body
32289047	cg13334396	0	0.836816	0.852642	0.0158254	0.0305492	0.017703	0.17	C6orf10	Body
32291368	cg14536697	0	0.843186	0.851258	0.00807184	0.122404	0.025875	0.00461	C6orf10	Body
32295097	cg01937212	0	0.421343	0.360588	-0.0607549	6.95985e-05	-0.07401	0.00512	C6orf10	Body
32297615	cg24955829	0	0.840825	0.849969	0.0091432	0.193899	0.025086	0.0435	C6orf10	Body
32302394	cg11888105	0	0.916747	0.922549	0.00580176	0.0191866	0.008038	0.0657	C6orf10	Body
32303790	cg19988162	0	0.931697	0.922769	-0.00892795	0.00179712	-0.012189	0.0149	C6orf10	Body
32305106	cg14704780	0	0.892864	0.872789	-0.0200747	0.00807745	-0.019148	0.149	C6orf10	Body
32306040	cg26263563	0	0.814458	0.790087	-0.0243707	0.00359144	-0.0251618	0.0856	C6orf10	Body
32306373	cg08563982	0	0.924928	0.930202	0.0052743	0.111125	0.014158	0.0151	C6orf10	Body
32313583	cg13279700	0	0.646223	0.614944	-0.0312797	0.0168409	-0.032347	0.151	C6orf10	Body
32315253	cg13246802	5nt	0.928059	0.933479	0.00542062	0.0171955	0.01101	0.00589	C6orf10	Body
32315772	cg05198093	0	0.844078	0.823347	-0.0207319	0.031715	-0.006567	0.695	C6orf10	Body
32317028	cg16905004	0	0.82539	0.791788	-0.0336016	1.67502e-05	-0.0338776	0.0113	C6orf10	Body
32317429	cg26930925	0	0.923912	0.911716	-0.012196	3.52603e-05	-0.010997	0.0292	C6orf10	Body
32319256	cg01963064	0	0.832544	0.840531	0.00798684	0.267673	0.026044	0.0382	C6orf10;C6orf10;C6orf10	Body;Body;Body
32333231	cg25605800	0	0.953238	0.947179	-0.00605952	0.00115271	-0.005864	0.0705	C6orf10	Body
32335123	cg19886087	0	0.826309	0.812116	-0.0141929	0.00260282	-0.01307	0.112	C6orf10	Body
32337970	cg13318964	0	0.710649	0.726746	0.0160968	0.115117	0.043227	0.0162	C6orf10	Body
32340955	cg25145195	0	0.834961	0.853439	0.0184774	0.00715576	0.02998	0.0131	C6orf10	TSS1500
32362551	cg16487292	0	0.902447	0.89666	-0.0057875	0.00925134	-0.004323	0.266	BTNL2	Body
32362584	cg24865122	0	0.924798	0.919216	-0.00558113	0.0196749	-0.01039	0.0137	BTNL2	Body
32362678	cg16045677	10nt	0.930914	0.91901	-0.0119042	0.00141022	-0.01551	0.0174	BTNL2	Body
32363121	cg12344564	0	0.872302	0.895777	0.0234746	0.00214649	0.01583	0.226	BTNL2	Body
32364075	cg12966392	0	0.895958	0.906617	0.0106597	0.0351681	0.0099802	0.257	BTNL2	Body
32365528	cg09530323	0	0.74518	0.772368	0.0271875	0.0083794	0.016131	0.352	BTNL2	Body
32370637	cg17961273	10nt	0.659379	0.610519	-0.0488599	7.38281e-05	-0.0484022	0.0226	BTNL2	Body
32370846	cg19416605	0	0.942806	0.935777	-0.0070283	0.0108434	-0.013652	0.00483	BTNL2	Body
32371506	cg15319032	0	0.861351	0.842172	-0.0191785	0.00586351	-0.02957	0.0156	BTNL2	Body
32372373	cg10014338	0	0.914716	0.920284	0.0055678	0.0202995	0.006784	0.109	BTNL2	Body
32372377	cg07340708	0	0.872201	0.857595	-0.0146054	0.00305561	-0.012894	0.133	BTNL2	Body
32373089	cg26657086	0	0.775481	0.750385	-0.0250956	8.2134e-05	-0.026604	0.0156	BTNL2	Body
32373620	cg09514561	0	0.667858	0.62873	-0.039128	0.0006416	-0.016862	0.387	BTNL2	Body
32374861	cg07771643	0	0.903608	0.891425	-0.0121834	0.00203435	-0.009684	0.158	BTNL2	1stExon
32374926	cg09748960	0	0.902992	0.890439	-0.0125531	0.00872368	-0.007386	0.375	BTNL2	TSS200
32375086	cg18286996	0	0.825137	0.792557	-0.03258	3.81008e-07	-0.027991	0.00909	BTNL2	TSS200
32375672	cg18067840	0	0.674689	0.63452	-0.0401686	0.00951214	-0.037742	0.164	BTNL2	TSS1500
32380505	cg21597601	0	0.927674	0.920976	-0.00669832	0.0232552	-0.002786	0.588
32381485	cg23083776	0	0.0797697	0.0794792	-0.000290517	0.937853	0.013995	0.0285
32394337	cg14493742	0	0.868216	0.85779	-0.0104258	0.0275056	-0.001462	0.859
32406271	cg14058932	0	0.919461	0.922769	0.00330765	0.271905	0.012848	0.0148	HLA-DRA	TSS1500
32406521	cg15074838	10nt	0.820763	0.842698	0.0219358	0.00567885	0.018174	0.187	HLA-DRA	TSS1500
32406545	cg15635392	0	0.787795	0.809563	0.0217682	0.000176904	0.023198	0.021	HLA-DRA	TSS1500
32409856	cg13022993	0	0.887583	0.891034	0.00345156	0.482187	0.02754	0.001	HLA-DRA	Body
32410247	cg00383136	0	0.804904	0.765104	-0.0398008	3.49795e-11	-0.020117	0.026	HLA-DRA	Body
32428377	cg10556520	0	0.874373	0.887743	0.01337	0.0297814	0.003523	0.742
32443819	cg11294950	ONSITE	0.652953	0.798002	0.145049	0.00172251	-0.008291	0.9144
32493917	cg15011943	5nt	0.835305	0.861138	0.0258329	0.025634	-0.008472	0.6679	HLA-DRB5	Body
32520615	cg22627029	ONSITE	0.501807	0.68336	0.181553	0.000401291	-0.0186	0.81761	HLA-DRB6	Body
32525979	cg09663314	0	0.856077	0.882715	0.0266374	0.00109639	-0.006116	0.6465	HLA-DRB6	Body
32526263	cg03607220	5nt	0.792354	0.815654	0.0232998	0.0203355	-0.010593	0.5234	HLA-DRB6	Body
32547019	cg07984380	ONSITE	0.289291	0.394085	0.104794	0.000376115	-0.02622	0.57875	HLA-DRB1	Body
32549631	cg08269402	ONSITE	0.730129	0.793712	0.0635835	0.0240056	0.03007	0.541	HLA-DRB1	Body
32551749	cg11404906	0	0.398582	0.165482	-0.233099	7.19191e-06	0.02856	0.71	HLA-DRB1	Body
32551949	cg15568074	ONSITE	0.42877	0.21111	-0.217659	6.7003e-05	0.008432	0.917512	HLA-DRB1	Body
32552039	cg08578320	ONSITE	0.553373	0.400855	-0.152518	1.29207e-05	0.07471	0.137	HLA-DRB1	Body
32552042	cg09139047	5nt	0.587076	0.399423	-0.187653	4.5826e-05	0.10398	0.124	HLA-DRB1	Body
32552205	cg14645244	ONSITE	0.210988	0.117492	-0.0934957	6.91765e-05	-0.005929	0.86295	HLA-DRB1	Body
32552350	cg09949906	5nt	0.453692	0.227276	-0.226416	2.8776e-06	-0.01932	0.79387	HLA-DRB1	Body
32552443	cg26036029	5nt	0.781088	0.729124	-0.0519647	0.00131599	0.04849	0.0465	HLA-DRB1	Body
32552453	cg10632894	ONSITE	0.618479	0.495843	-0.122636	0.000959431	0.09039	0.108	HLA-DRB1	Body
32578070	cg07007382	0	0.227113	0.269837	0.0427246	0.0486925	-0.0922	0.00704
32578114	cg15710545	0	0.235595	0.286691	0.0510959	0.0348686	-0.08682	0.0252
32632970	cg03403720	5nt	0.0900163	0.050817	-0.0391993	5.12543e-09	-0.00371	0.695	HLA-DQB1	Body
32632992	cg27196273	5nt	0.106124	0.0889158	-0.0172081	0.000967441	0.003217	0.70626	HLA-DQB1	Body
32632995	cg04317588	ONSITE	0.0795435	0.0536659	-0.0258776	1.45835e-07	-0.002095	0.773483	HLA-DQB1	Body
32633102	cg16345566	ONSITE	0.593686	0.428518	-0.165169	7.78271e-05	0.08613	0.168	HLA-DQB1	Body
32633114	cg13047157	5nt	0.195076	0.148515	-0.0465604	0.00830405	0.01287	0.6643	HLA-DQB1	Body
32633157	cg24593918	5nt	0.351717	0.206169	-0.145548	2.44446e-09	-0.004601	0.892	HLA-DQB1	Body
32633163	cg23464743	5nt	0.329807	0.215286	-0.114521	1.29607e-06	-0.01691	0.64618	HLA-DQB1	Body
32634276	cg13353717	10nt	0.193616	0.0652493	-0.128367	3.34286e-11	-0.01735	0.453	HLA-DQB1	1stExon
32634316	cg11986643	5nt	0.265675	0.121163	-0.144512	1.92601e-09	-0.05219	0.1507	HLA-DQB1	1stExon
32634344	cg23336481	5nt	0.17748	0.091374	-0.0861055	2.25716e-06	-0.00438	0.873781	HLA-DQB1	1stExon
32634362	cg05724777	10nt	0.221275	0.0979475	-0.123328	7.77709e-10	-0.02124	0.456	HLA-DQB1	1stExon
32685319	cg08831072	0	0.702461	0.662731	-0.0397302	1.19567e-05	-0.05439	0.000512
32709158	cg20821042	0	0.684451	0.681446	-0.00300473	0.860318	-0.07045	0.0169	HLA-DQA2	TSS200
32710209	cg03127506	0	0.88111	0.892063	0.010953	0.0289567	0.01922	0.0298	HLA-DQA2	Body
32711008	cg02293354	0	0.879231	0.868573	-0.0106582	0.0600893	-0.019847	0.0476	HLA-DQA2	Body
32711632	cg06598146	0	0.901078	0.898701	-0.00237657	0.616684	0.017414	0.032	HLA-DQA2	Body
32712930	cg23117647	0	0.813183	0.800373	-0.0128107	0.0178586	-0.007611	0.421	HLA-DQA2	Body
32725270	cg23785275	5nt	0.709192	0.573298	-0.135894	1.85355e-10	-0.02294	0.439	HLA-DQB2	Body
32726567	cg21013323	10nt	0.852063	0.835111	-0.0169512	0.0389028	-0.0297	0.0405	HLA-DQB2	Body
32728862	cg12296550	ONSITE	0.803133	0.816618	0.0134854	0.404054	-0.06924	0.01025	HLA-DQB2	Body
32729118	cg14255617	0	0.870811	0.875318	0.00450709	0.589605	-0.030468	0.03284	HLA-DQB2	Body
32729741	cg17475271	0	0.709101	0.690337	-0.0187638	0.0151852	-0.032293	0.0177	HLA-DQB2	Body
32729876	cg19939773	0	0.65623	0.638559	-0.0176707	0.0051221	-0.026513	0.0168	HLA-DQB2	Body
32730040	cg15615586	0	0.905285	0.89538	-0.0099047	0.0432928	-0.007275	0.399	HLA-DQB2	Body
32730046	cg10298215	0	0.932565	0.928685	-0.00388001	0.148481	-0.00968	0.0412	HLA-DQB2	Body
32730130	cg23831898	0	0.800304	0.770007	-0.0302968	0.000947266	-0.026908	0.0905	HLA-DQB2	Body
32730243	cg11505404	0	0.841396	0.828369	-0.0130273	0.0124827	-0.020173	0.0281	HLA-DQB2	Body
32732247	cg23743845	0	0.787123	0.769871	-0.0172523	0.0476616	-0.0001199	0.994	HLA-DQB2	TSS1500
32732978	cg12909670	0	0.90557	0.895959	-0.00961104	0.00265182	-0.014074	0.0121
32758431	cg24173759	0	0.91991	0.910915	-0.00899517	0.00705133	-0.011229	0.0556
32762284	cg00699601	0	0.344841	0.526498	0.181657	1.15371e-06	-0.09638	0.0515
32765352	cg23090653	0	0.491873	0.524552	0.0326787	0.024602	0.02122	0.405
32787925	cg12333338	0	0.902046	0.896065	-0.00598098	0.345478	-0.021963	0.0493
32789045	cg06707784	0	0.698056	0.704384	0.00632831	0.588637	-0.04492	0.02412
32795582	cg10698654	0	0.864029	0.886906	0.022877	0.00432172	0.002606	0.8429	TAP2;TAP2	3'UTR;Body
32796547	cg06121167	0	0.910902	0.912001	0.0010997	0.601873	0.008129	0.0272	TAP2;TAP2	3'UTR;Body
32798950	cg11709793	0	0.846677	0.860785	0.0141082	0.0596495	0.027379	0.0385	TAP2;TAP2	Body;Body
32800486	cg00720839	0	0.936012	0.939897	0.00388424	0.0198222	0.007117	0.0154	TAP2;TAP2	Body;Body
32800591	cg09187413	0	0.844796	0.834638	-0.0101578	0.0474686	-0.015653	0.084	TAP2;TAP2	Body;Body
32803444	cg18266257	0	0.90562	0.901033	-0.00458634	0.169819	-0.012801	0.0297	TAP2;TAP2	Body;Body
32804628	cg27618777	0	0.931224	0.923377	-0.00784692	0.0014245	-0.0082412	0.0547	TAP2;TAP2	Body;Body
32804677	cg04255770	10nt	0.907145	0.898712	-0.00843259	0.0177722	-0.004459	0.472	TAP2;TAP2	Body;Body
32805960	cg20724405	0	0.0483566	0.0449493	-0.00340723	0.0334706	-0.0027645	0.327	TAP2;TAP2	Body;Body
32806022	cg26260794	0	0.0376582	0.0355349	-0.00212324	0.0429285	-0.0040332	0.0294	TAP2;TAP2	5'UTR;5'UTR
32807296	cg05420994	0	0.912998	0.905704	-0.00729379	0.0320999	-0.01338	0.0258	TAP2;TAP2	TSS1500;TSS1500
32807327	cg23059310	0	0.947726	0.942718	-0.00500855	0.0278923	-0.00789	0.0497	TAP2;TAP2	TSS1500;TSS1500
32808689	cg12094903	0	0.397098	0.364519	-0.0325788	0.00867223	-0.017627	0.414	PSMB8;PSMB8	3'UTR;3'UTR
32808752	cg18505752	0	0.485526	0.456889	-0.0286364	0.0108517	-0.030249	0.125	PSMB8;PSMB8	Body;Body
32809657	cg20060630	0	0.834394	0.818948	-0.0154461	0.00725552	-0.007759	0.437	PSMB8;PSMB8	Body;Body
32809960	cg00971309	0	0.827215	0.807001	-0.0202135	0.0203419	-0.025994	0.0906	PSMB8;PSMB8	Body;Body
32811777	cg05545172	0	0.0510323	0.0475258	-0.00350654	0.0782232	-0.007418	0.0349	PSMB8;PSMB8;PSMB8	Body;5'UTR;1stExon
32812275	cg07456831	0	0.0534186	0.0526274	-0.000791218	0.691292	-0.008011	0.0207	PSMB8;PSMB8;PSMB8	5'UTR;TSS1500;1stExon
32812422	cg15451100	0	0.0244217	0.0228276	-0.0015941	0.136426	-0.0040237	0.0332	PSMB8;PSMB8;PSMB8	5'UTR;TSS1500;1stExon
32812661	cg03166550	0	0.0271022	0.0243771	-0.00272512	0.0193205	-0.0024656	0.228	PSMB8;PSMB8;PSMB8	5'UTR;TSS1500;1stExon
32812933	cg05697726	0	0.0268309	0.0234137	-0.00341723	0.000965543	-0.0027353	0.127	PSMB8;PSMB8	TSS1500;TSS1500
32817662	cg03807983	0	0.954226	0.950818	-0.00340754	0.0151337	-0.0040143	0.104	TAP1	Body
32818212	cg17973694	0	0.945892	0.941429	-0.00446367	0.041256	-0.001077	0.778	TAP1	Body
32818324	cg05262533	0	0.874628	0.860685	-0.0139431	0.00055514	-0.015768	0.0248	TAP1	Body
32819921	cg24111025	0	0.612837	0.569489	-0.0433474	0.0264304	-0.041377	0.229	TAP1	Body
32820029	cg02181920	0	0.540853	0.499981	-0.0408717	0.0132303	-0.039532	0.172	TAP1	Body
32820102	cg06473288	0	0.59368	0.546016	-0.047664	0.0101265	-0.03736	0.249	TAP1	Body
32820249	cg10666909	0	0.473036	0.433945	-0.0390913	0.0485805	-0.033965	0.331	TAP1	Body
32820410	cg04773990	0	0.04613	0.0403904	-0.00573956	0.0698567	-0.012361	0.0269	TAP1	Body
32820421	cg24154161	0	0.0291129	0.0256364	-0.00347649	0.0375404	-0.0004948	0.865	TAP1	Body
32820546	cg23880953	0	0.0553446	0.0506221	-0.00472245	0.0477496	-0.0054825	0.193	PSMB9;PSMB9;TAP1	TSS1500;TSS1500;Body
32820860	cg25110530	0	0.0234118	0.0206411	-0.00277073	0.00674586	-0.0032223	0.0727	PSMB9;PSMB9;TAP1	TSS1500;TSS1500;1stExon
32820976	cg01170201	0	0.0500023	0.0496588	-0.000343518	0.85543	-0.008805	0.00635	PSMB9;PSMB9;TAP1	TSS1500;TSS1500;1stExon
32822017	cg12862002	0	0.0278663	0.0241665	-0.00369978	0.030498	-0.005542	0.0664	PSMB9;PSMB9;TAP1	Body;1stExon;TSS1500
32823116	cg16853860	0	0.535346	0.505839	-0.0295072	0.096571	-0.07267	0.0202	PSMB9;PSMB9;TAP1	Body;Body;TSS1500
32823728	cg10817441	0	0.636137	0.606687	-0.02945	0.0296077	-0.05709	0.0167	PSMB9;PSMB9	Body;Body
32825040	cg21764921	0	0.920139	0.929281	0.00914143	0.00921848	0.0098518	0.11	PSMB9;PSMB9	Body;Body
32825499	cg08209711	0	0.713798	0.690885	-0.0229124	0.0158455	-0.017427	0.295	PSMB9;PSMB9	Body;Body
32825701	cg02878284	0	0.638993	0.61101	-0.027983	0.0183532	-0.021116	0.31	PSMB9;PSMB9	Body;Body
32834184	cg16935205	0	0.913802	0.920213	0.0064106	0.0967005	0.016299	0.0165
32835220	cg06108882	0	0.368058	0.4074	0.039342	0.0184073	0.032554	0.266
32844032	cg22744098	0	0.805352	0.815168	0.00981543	0.225355	0.033775	0.0142	PPP1R2P1	TSS1500
32847585	cg02269978	0	0.674925	0.661756	-0.0131687	0.249596	-0.041762	0.0383	PPP1R2P1	Body
32854519	cg08945865	0	0.770816	0.744011	-0.0268052	0.0020182	-0.04477	0.00323
32862317	cg09600925	0	0.0307517	0.0279141	-0.00283759	0.0122719	-0.0071006	0.000313
32904402	cg05525374	0	0.791772	0.819682	0.0279101	0.0018834	0.026906	0.0855	HLA-DMB	Body
32904621	cg26964592	0	0.864071	0.890474	0.0264027	0.0190972	0.009723	0.62	HLA-DMB	Body
32908901	cg10714284	0	0.0172283	0.015621	-0.00160733	0.123596	-0.0040699	0.027	HLA-DMB	TSS200
32912291	cg12962429	0	0.0353843	0.032919	-0.00246532	0.0209643	-0.0045014	0.0167
32913068	cg01651680	0	0.422189	0.459723	0.0375342	0.0142878	0.0475	0.0783
32916606	cg15418419	0	0.906646	0.89967	-0.00697602	0.0149876	-0.014971	0.00291	HLA-DMA	3'UTR
32917502	cg22961241	0	0.909313	0.903857	-0.00545619	0.0482565	-0.009967	0.0411	HLA-DMA	Body
32918419	cg18031239	0	0.952482	0.949257	-0.00322524	0.0413708	0.0003509	0.898	HLA-DMA	Body
32919431	cg14851271	0	0.830992	0.8435	0.0125071	0.0221311	0.010862	0.258	HLA-DMA	Body
32921200	cg09146459	0	0.615352	0.6464	0.0310487	0.0419247	0.02292	0.393	HLA-DMA	TSS1500
32921791	cg09713850	0	0.652303	0.62003	-0.0322731	0.0101005	0.00549	0.7963	HLA-DMA	TSS1500
32935025	cg05111146	0	0.0241413	0.0245739	0.000432591	0.714519	0.0049593	0.0155	BRD2	TSS1500
32936102	cg08948338	0	0.0476013	0.0438759	-0.00372537	0.0808517	-0.008695	0.0208	BRD2	TSS1500
32938280	cg21755381	0	0.0549064	0.0551707	0.000264344	0.920704	-0.012011	0.00789	BRD2;BRD2	TSS1500;5'UTR
32939507	cg21174644	0	0.157832	0.150421	-0.00741065	0.023908	-0.011602	0.0451	BRD2;BRD2	5'UTR;5'UTR
32939814	cg22492326	0	0.0264882	0.0254139	-0.00107431	0.274478	-0.005057	0.00299	BRD2;BRD2	5'UTR;5'UTR
32940083	cg11700916	0	0.0476808	0.047054	-0.000626827	0.650474	-0.005035	0.0373	BRD2;BRD2	5'UTR;5'UTR
32940312	cg05276175	0	0.041415	0.0400115	-0.00140342	0.240849	-0.0043198	0.0406	BRD2;BRD2	5'UTR;5'UTR
32940425	cg02888917	0	0.0831509	0.0832874	0.000136568	0.960765	-0.009478	0.0493	BRD2;BRD2	5'UTR;5'UTR
32940440	cg05075708	0	0.0267963	0.0248867	-0.00190962	0.126698	-0.0044031	0.0463	BRD2;BRD2	5'UTR;5'UTR
32940655	cg01131076	0	0.0526583	0.0505585	-0.00209973	0.181862	-0.007236	0.00858	BRD2;BRD2	5'UTR;5'UTR
32940921	cg02985708	0	0.0253332	0.0227857	-0.00254751	0.00517747	-0.005536	0.000494	BRD2;BRD2	Body;Body
32941079	cg18782846	0	0.0930835	0.0824285	-0.0106549	0.0412022	-0.0113501	0.213	BRD2;BRD2	Body;Body
32941825	cg17478371	0	0.0270365	0.0228876	-0.00414883	0.0130571	-0.001303	0.652	BRD2;BRD2	Body;Body
32942710	cg27395200	0	0.453404	0.411612	-0.0417925	0.0117458	-0.035288	0.224	BRD2;BRD2	Body;Body
32942714	cg07275218	0	0.463751	0.427886	-0.0358653	0.0161309	-0.035154	0.18	BRD2;BRD2	Body;Body
32942808	cg17451586	0	0.134748	0.116905	-0.0178427	0.0144537	-0.014235	0.265	BRD2;BRD2	Body;Body
32944067	cg26450574	0	0.76929	0.749156	-0.0201345	0.00505696	-0.023101	0.0666	BRD2;BRD2	Body;Body
32945336	cg04166913	0	0.924637	0.915407	-0.00923033	0.000344939	-0.010389	0.0204	BRD2;BRD2	Body;Body
32945631	cg01935221	0	0.7552	0.740798	-0.0144013	0.0144211	-0.022773	0.0281	BRD2;BRD2	Body;Body
32945906	cg02707277	0	0.879342	0.869876	-0.00946593	0.011248	-0.012872	0.0502	BRD2;BRD2	Body;Body
32946062	cg06898831	0	0.952016	0.953025	0.00100933	0.4999	-0.006475	0.009855	BRD2;BRD2	Body;Body
32947792	cg09566131	0	0.900205	0.890984	-0.00922177	0.00408571	-0.0097602	0.0825	BRD2;BRD2	Body;Body
32947864	cg21240472	0	0.932129	0.937853	0.00572393	0.045178	0.006963	0.168	BRD2;BRD2	Body;Body
32948030	cg08665093	5nt	0.910195	0.902194	-0.0080013	0.0299449	-0.009858	0.13	BRD2;BRD2	Body;Body
32952243	cg15279832	0	0.88386	0.875482	-0.00837819	0.0336925	-0.011011	0.114
32966622	cg17945766	0	0.750865	0.762818	0.0119526	0.151332	0.033472	0.0225
32972093	cg11527772	0	0.837532	0.820254	-0.0172787	0.0164299	0.001807	0.883	HLA-DOA	3'UTR
32972492	cg26175846	0	0.751123	0.737356	-0.0137668	0.0462402	-0.032015	0.00838	HLA-DOA	3'UTR
32972989	cg26306056	0	0.891714	0.885114	-0.00659997	0.0621942	-0.014529	0.0199	HLA-DOA	3'UTR
32974122	cg09132634	0	0.767692	0.739895	-0.0277968	0.000823221	-0.035672	0.014	HLA-DOA	3'UTR
32974897	cg15737554	0	0.937452	0.930699	-0.00675313	0.000683129	-0.010118	0.00358	HLA-DOA	Body
32974906	cg18043773	0	0.859011	0.852078	-0.00693273	0.0377242	-0.00955	0.105	HLA-DOA	Body
32975145	cg14490686	0	0.883769	0.873026	-0.0107425	0.00171413	-0.012614	0.0351	HLA-DOA	Body
32976049	cg25061610	0	0.747985	0.731748	-0.016237	0.00214558	-0.013612	0.139	HLA-DOA	Body
32977708	cg20024110	0	0.774921	0.801491	0.0265698	0.0044026	0.043372	0.0081	HLA-DOA	TSS1500
32978053	cg16914277	0	0.928111	0.923182	-0.00492949	0.0439299	-0.009195	0.0333	HLA-DOA	TSS1500
32979932	cg16669596	0	0.950944	0.946605	-0.0043391	0.00824249	-0.004406	0.126
32997101	cg11965327	0	0.504969	0.477501	-0.0274676	0.0152026	-0.035878	0.0718
33008112	cg00730564	0	0.871042	0.861645	-0.00939705	0.015611	-0.014027	0.0406
33036486	cg08760402	0	0.934197	0.937791	0.00359425	0.252434	0.013077	0.0176	HLA-DPA1	Body
33043220	cg21151963	0	0.928456	0.918152	-0.0103038	0.00291371	-0.017125	0.00477	HLA-DPB1	TSS1500
33048254	cg19053046	0	0.822989	0.855656	0.0326668	0.034328	0.026241	0.334	HLA-DPB1	Body
33048310	cg13349035	0	0.754842	0.790099	0.0352569	0.0270948	0.02851	0.309	HLA-DPB1	Body
33048469	cg10850215	0	0.696623	0.730085	0.0334618	0.0429908	0.025792	0.375	HLA-DPB1	Body
33048485	cg17588455	0	0.718614	0.760083	0.041469	0.0117928	0.02964	0.303	HLA-DPB1	Body
33048529	cg06437840	0	0.756491	0.805791	0.0493008	0.0121439	0.03754	0.275	HLA-DPB1	Body
33048706	cg13581859	0	0.865105	0.892975	0.0278699	0.0411318	0.030968	0.199	HLA-DPB1	Body
33048732	cg25511667	0	0.831544	0.867358	0.0358144	0.0251493	0.032466	0.248	HLA-DPB1	Body
33053592	cg06648452	0	0.934577	0.93031	-0.00426658	0.0716108	-0.008851	0.0343	HLA-DPB1	Body
33053791	cg13921245	0	0.947731	0.943275	-0.00445556	0.0635357	-0.009665	0.0225	HLA-DPB1	Body
33079149	cg15066636	0	0.887235	0.89674	0.00950488	0.0799865	0.023768	0.0128	HLA-DPB2	TSS1500
33080054	cg24310786	0	0.555679	0.533407	-0.0222714	0.000803134	-0.021404	0.0636	HLA-DPB2	TSS1500
33080500	cg09676013	0	0.509359	0.459111	-0.0502486	9.42027e-05	-0.055704	0.0123	HLA-DPB2	Body
33081351	cg25119261	0	0.855689	0.833262	-0.0224265	0.00118418	-0.026551	0.0279	HLA-DPB2	Body
33081535	cg01951712	0	0.713608	0.688682	-0.0249262	0.00083363	-0.031971	0.0141	HLA-DPB2	Body
33084479	cg16580391	0	0.152502	0.179638	0.027136	0.0020655	0.016155	0.288	HLA-DPB2	Body
33084554	cg08693832	0	0.175886	0.197583	0.0216969	0.024123	0.01334	0.428	HLA-DPB2	Body
33084608	cg27264993	0	0.127503	0.150389	0.022886	0.00743659	0.012786	0.389	HLA-DPB2	Body
33084770	cg17833071	0	0.213714	0.259777	0.0460628	0.0115997	0.03222	0.312	HLA-DPB2	Body
33084789	cg23075555	0	0.0912296	0.109298	0.0180681	0.00514717	0.003014	0.785	HLA-DPB2	Body
33084825	cg24465429	0	0.0752448	0.0862335	0.0109888	0.046472	8.829e-05	0.993	HLA-DPB2	Body
33084840	cg24266485	0	0.187645	0.222542	0.0348977	0.00347867	0.019514	0.345	HLA-DPB2	Body
33085063	cg06210070	0	0.254882	0.27331	0.0184288	0.0665406	0.036157	0.0416	HLA-DPB2	Body
33088710	cg26784412	0	0.803385	0.782386	-0.0209991	0.000688034	-0.028818	0.00764	HLA-DPB2	Body
33091591	cg22136013	0	0.864797	0.877932	0.013135	0.0344851	0.010622	0.331	HLA-DPB2	Body
33095664	cg02388468	0	0.848754	0.826485	-0.0222694	3.43923e-06	-0.018548	0.0219	HLA-DPB2	Body
33095982	cg08320861	0	0.858875	0.843654	-0.0152203	0.00520432	-0.022947	0.0165	HLA-DPB2	Body
33117384	cg04672506	0	0.88114	0.866275	-0.0148656	0.0017245	-0.026089	0.00166
33117437	cg25024035	0	0.875819	0.863565	-0.0122545	0.00319026	-0.015237	0.0364
33125832	cg14310225	0	0.902239	0.890171	-0.0120685	0.00459942	-0.013742	0.0656
33128903	cg22209918	0	0.87209	0.864345	-0.00774451	0.055069	-0.014363	0.0441
33128923	cg16604233	0	0.732305	0.694431	-0.037874	0.000112904	-0.044466	0.00888
33128963	cg07715777	0	0.812537	0.793351	-0.0191854	0.00309269	-0.033729	0.00282
33129017	cg09347430	0	0.95583	0.951341	-0.00448944	0.003593	-0.007699	0.00417
33129033	cg21632964	0	0.888936	0.882735	-0.00620075	0.0390566	-0.0069336	0.191
33129085	cg20437276	0	0.278848	0.258491	-0.0203576	0.0175741	-0.03077	0.0418
33129251	cg19935922	0	0.0928261	0.0822378	-0.0105884	0.00804508	-0.00633	0.362
33129673	cg16521978	0	0.0327076	0.0320205	-0.000687159	0.558051	-0.0055771	0.00587
33129988	cg10978034	0	0.849248	0.867127	0.0178783	0.013353	0.022299	0.0796
33130696	cg12084925	0	0.938419	0.943263	0.00484439	0.00678887	0.004622	0.14	COL11A2;COL11A2;COL11A2	3'UTR;3'UTR;3'UTR
33130918	cg02890435	10nt	0.799027	0.784287	-0.0147396	0.0168609	-0.004905	0.647	COL11A2;COL11A2;COL11A2	3'UTR;3'UTR;3'UTR
33131222	cg26998481	0	0.881955	0.870653	-0.0113021	0.00558489	-0.016614	0.0204	COL11A2;COL11A2;COL11A2	3'UTR;3'UTR;3'UTR
33131319	cg01881428	0	0.899835	0.88811	-0.0117249	0.00199379	-0.0115256	0.0813	COL11A2;COL11A2;COL11A2	3'UTR;3'UTR;3'UTR
33131336	cg02304614	0	0.811597	0.799163	-0.0124342	0.0076359	-0.022229	0.00663	COL11A2;COL11A2;COL11A2	3'UTR;3'UTR;3'UTR
33131426	cg07703081	0	0.878053	0.86714	-0.0109133	0.00559163	-0.012531	0.0697	COL11A2;COL11A2;COL11A2	3'UTR;3'UTR;3'UTR
33131745	cg12881453	0	0.851116	0.834332	-0.0167841	0.00295314	-0.015431	0.117	COL11A2;COL11A2;COL11A2	Body;Body;Body
33131769	cg04464727	0	0.655988	0.642439	-0.0135489	0.00506638	-0.016612	0.0502	COL11A2;COL11A2;COL11A2	Body;Body;Body
33131831	cg08077736	0	0.888667	0.880707	-0.00795995	0.032692	-0.016038	0.0146	COL11A2;COL11A2;COL11A2	Body;Body;Body
33132163	cg04820679	0	0.66308	0.63365	-0.02943	0.000331214	-0.033788	0.0177	COL11A2;COL11A2;COL11A2	Body;Body;Body
33132181	cg07570257	0	0.639454	0.615938	-0.023516	7.72888e-05	-0.0239893	0.0193	COL11A2;COL11A2;COL11A2	Body;Body;Body
33132192	cg14147420	0	0.791868	0.773235	-0.0186336	3.97191e-05	-0.017601	0.0236	COL11A2;COL11A2;COL11A2	Body;Body;Body
33132241	cg12945707	0	0.719844	0.699856	-0.0199883	0.000172879	-0.041003	7.71e-06	COL11A2;COL11A2;COL11A2	Body;Body;Body
33132318	cg10537192	0	0.618509	0.59492	-0.0235886	3.0439e-05	-0.038038	0.000101	COL11A2;COL11A2;COL11A2	Body;Body;Body
33132442	cg14095303	0	0.887949	0.87883	-0.00911893	0.00565704	-0.016392	0.00459	COL11A2;COL11A2;COL11A2	Body;Body;Body
33132632	cg23895613	0	0.778241	0.766268	-0.0119728	0.00845683	-0.024383	0.00221	COL11A2;COL11A2;COL11A2	Body;Body;Body
33132650	cg13478289	0	0.770167	0.753722	-0.0164455	0.00227766	-0.031697	0.000758	COL11A2;COL11A2;COL11A2	Body;Body;Body
33132705	cg01828813	0	0.679487	0.669174	-0.0103127	0.0399774	-0.016372	0.0649	COL11A2;COL11A2;COL11A2	Body;Body;Body
33132727	cg17578548	0	0.595337	0.579812	-0.0155252	0.0441355	-0.031636	0.02	COL11A2;COL11A2;COL11A2	Body;Body;Body
33132943	cg20506659	0	0.718007	0.682394	-0.0356131	0.000771106	-0.057098	0.00202	COL11A2;COL11A2;COL11A2	Body;Body;Body
33132996	cg15047502	0	0.74855	0.734112	-0.0144377	0.0170818	-0.012735	0.231	COL11A2;COL11A2;COL11A2	Body;Body;Body
33133329	cg24483785	0	0.834274	0.828977	-0.00529715	0.218656	-0.015444	0.0421	COL11A2;COL11A2;COL11A2	Body;Body;Body
33133370	cg23332813	0	0.880017	0.870658	-0.00935928	0.0200625	-0.016517	0.0199	COL11A2;COL11A2;COL11A2	Body;Body;Body
33133485	cg06049932	0	0.932012	0.927302	-0.00471007	0.0343178	-0.00782	0.0466	COL11A2;COL11A2;COL11A2	Body;Body;Body
33133517	cg02667414	0	0.863658	0.852365	-0.011293	0.0353017	-0.020785	0.0281	COL11A2;COL11A2;COL11A2	Body;Body;Body
33133531	cg00324223	0	0.707433	0.679803	-0.0276305	0.00351014	-0.023926	0.147	COL11A2;COL11A2;COL11A2	Body;Body;Body
33133538	cg22370716	0	0.813596	0.80536	-0.0082356	0.0275819	-0.0009626	0.882	COL11A2;COL11A2;COL11A2	Body;Body;Body
33133752	cg15081128	0	0.715749	0.697892	-0.0178565	0.000693733	-0.025048	0.00644	COL11A2;COL11A2;COL11A2	Body;Body;Body
33134078	cg23945333	0	0.744628	0.729505	-0.0151225	8.5851e-05	-0.020329	0.00234	COL11A2;COL11A2;COL11A2	Body;Body;Body
33134220	cg03500646	0	0.569936	0.537799	-0.0321364	0.0107183	-0.029921	0.175	COL11A2;COL11A2;COL11A2	Body;Body;Body
33134325	cg09510921	0	0.694946	0.679565	-0.0153804	0.0174473	-0.009691	0.391	COL11A2;COL11A2;COL11A2	Body;Body;Body
33135298	cg11761176	0	0.881187	0.870772	-0.0104149	0.0402786	-0.013748	0.125	COL11A2;COL11A2;COL11A2	Body;Body;Body
33135453	cg00933415	0	0.85143	0.840283	-0.0111464	0.00562833	-0.019152	0.00675	COL11A2;COL11A2;COL11A2	Body;Body;Body
33135763	cg09344631	0	0.882933	0.864504	-0.0184291	3.70294e-06	-0.024837	0.000285	COL11A2;COL11A2;COL11A2	Body;Body;Body
33136015	cg24594224	0	0.87388	0.88315	0.00926963	0.0093124	0.003347	0.587	COL11A2;COL11A2;COL11A2	Body;Body;Body
33136506	cg20901684	0	0.838717	0.824849	-0.013868	0.0466118	-0.017508	0.155	COL11A2;COL11A2;COL11A2	Body;Body;Body
33136859	cg10397710	0	0.871909	0.841677	-0.0302324	0.000521375	-0.027897	0.0645	COL11A2;COL11A2;COL11A2	Body;Body;Body
33136933	cg21205776	0	0.84262	0.822106	-0.0205143	9.09116e-05	-0.017182	0.0557	COL11A2;COL11A2;COL11A2	Body;Body;Body
33137258	cg14692709	0	0.905095	0.899407	-0.00568838	0.039315	0.0007971	0.867	COL11A2;COL11A2;COL11A2	Body;Body;Body
33137622	cg06287783	0	0.802456	0.788843	-0.0136135	0.0112906	-0.016238	0.0857	COL11A2;COL11A2;COL11A2	Body;Body;Body
33138108	cg02095334	0	0.895683	0.888751	-0.00693198	0.0228722	-0.008933	0.0963	COL11A2;COL11A2;COL11A2	Body;Body;Body
33138131	cg02673107	0	0.526128	0.517855	-0.00827274	0.149175	-0.022078	0.029	COL11A2;COL11A2;COL11A2	Body;Body;Body
33138421	cg15173443	0	0.772474	0.754749	-0.0177245	0.00858257	-0.018086	0.126	COL11A2;COL11A2;COL11A2	Body;Body;Body
33138669	cg05636843	0	0.784117	0.771291	-0.0128262	0.0291073	-0.025256	0.0147	COL11A2;COL11A2;COL11A2	Body;Body;Body
33139581	cg23912266	0	0.74589	0.726207	-0.0196829	0.0181264	-0.022874	0.119	COL11A2;COL11A2;COL11A2	Body;Body;Body
33140761	cg18384402	0	0.858459	0.844862	-0.0135966	0.0121779	-0.024684	0.00967	COL11A2;COL11A2;COL11A2	Body;Body;Body
33140934	cg13106156	0	0.75001	0.734081	-0.015929	0.00690431	-0.020328	0.0498	COL11A2;COL11A2;COL11A2	Body;Body;Body
33141040	cg20974826	0	0.744698	0.727644	-0.0170544	0.000566525	-0.031059	0.000311	COL11A2;COL11A2;COL11A2	Body;Body;Body
33141696	cg04499015	0	0.566881	0.548604	-0.0182774	0.0367103	-0.009494	0.536	COL11A2;COL11A2;COL11A2	Body;Body;Body
33141824	cg00936309	0	0.874191	0.86951	-0.00468111	0.216555	-0.015501	0.0199	COL11A2;COL11A2;COL11A2	Body;Body;Body
33142936	cg05738403	0	0.832291	0.82327	-0.00902126	0.0392031	-0.013501	0.0807	COL11A2;COL11A2;COL11A2	Body;Body;Body
33142968	cg16139380	0	0.800081	0.788418	-0.0116633	0.0107143	-0.013821	0.0855	COL11A2;COL11A2;COL11A2	Body;Body;Body
33143273	cg26079695	0	0.921491	0.917902	-0.00358885	0.0741046	-0.007023	0.048	COL11A2;COL11A2;COL11A2	Body;Body;Body
33143276	cg04399205	0	0.822551	0.819373	-0.00317748	0.374905	-0.013093	0.0375	COL11A2;COL11A2;COL11A2	Body;Body;Body
33143731	cg17636806	0	0.904298	0.899952	-0.00434647	0.0401533	-0.003487	0.349	COL11A2;COL11A2;COL11A2	Body;Body;Body
33144795	cg27531878	0	0.913336	0.907372	-0.00596383	0.0466551	-0.011748	0.0264	COL11A2;COL11A2;COL11A2	Body;Body;Body
33145523	cg21893764	0	0.91876	0.917658	-0.00110252	0.676678	-0.0096	0.0377	COL11A2;COL11A2;COL11A2	Body;Body;Body
33146120	cg14683730	0	0.920622	0.914343	-0.00627922	0.0174403	-0.007984	0.0862	COL11A2;COL11A2;COL11A2	Body;Body;Body
33146323	cg04022112	0	0.754718	0.743543	-0.0111746	0.00725704	-0.01122	0.124	COL11A2;COL11A2;COL11A2	Body;Body;Body
33146725	cg12947757	0	0.87659	0.870126	-0.00646471	0.0559974	-0.01416	0.0176	COL11A2;COL11A2;COL11A2	Body;Body;Body
33147188	cg18375610	0	0.809698	0.783407	-0.0262911	0.00105545	-0.0256357	0.0662	COL11A2;COL11A2;COL11A2	Body;Body;Body
33147578	cg24311693	0	0.907645	0.898959	-0.00868645	0.0121429	-0.013333	0.0288	COL11A2;COL11A2;COL11A2	Body;Body;Body
33148096	cg21240420	0	0.764538	0.746622	-0.0179161	0.000643407	-0.024565	0.00736	COL11A2;COL11A2;COL11A2	Body;Body;Body
33150736	cg14466923	0	0.932251	0.927955	-0.00429648	0.0417911	-0.008828	0.0177	COL11A2;COL11A2;COL11A2	Body;Body;Body
33153208	cg20798604	0	0.843974	0.834159	-0.00981551	0.0187915	-0.024703	0.000692	COL11A2;COL11A2;COL11A2	Body;Body;Body
33155135	cg01806857	0	0.890785	0.876752	-0.0140329	0.00239554	-0.022204	0.00613	COL11A2;COL11A2;COL11A2;COL11A2	Body;Body;Body;Body
33156164	cg24864639	0	0.926607	0.922527	-0.00407956	0.0782578	-0.011323	0.00529	COL11A2;COL11A2;COL11A2;COL11A2	Body;Body;Body;Body
33156293	cg16452067	0	0.86688	0.850327	-0.016553	0.00191034	-0.023667	0.0113	COL11A2;COL11A2;COL11A2;COL11A2	Body;Body;Body;Body
33156779	cg23704085	0	0.878417	0.906676	0.028259	0.00551749	0.033953	0.0574	COL11A2;COL11A2;COL11A2;COL11A2	Body;Body;Body;Body
33156845	cg00669594	0	0.871027	0.863035	-0.00799202	0.0102154	-0.017396	0.0014	COL11A2;COL11A2;COL11A2;COL11A2	Body;Body;Body;Body
33157138	cg24936204	0	0.805016	0.786974	-0.0180426	0.00175557	-0.031894	0.00156	COL11A2;COL11A2;COL11A2;COL11A2	Body;Body;Body;Body
33157147	cg04137133	0	0.852038	0.842113	-0.00992505	0.0287994	-0.015677	0.0504	COL11A2;COL11A2;COL11A2;COL11A2	Body;Body;Body;Body
33157746	cg11411509	0	0.888926	0.881725	-0.00720096	0.0475304	-0.01375	0.0321	COL11A2;COL11A2;COL11A2;COL11A2	Body;Body;Body;Body
33157776	cg17286012	0	0.819763	0.806094	-0.0136687	0.0104181	-0.020182	0.0317	COL11A2;COL11A2;COL11A2;COL11A2	Body;Body;Body;Body
33157811	cg16716752	0	0.658429	0.637942	-0.020487	0.00441371	-0.032218	0.0108	COL11A2;COL11A2;COL11A2;COL11A2	Body;Body;Body;Body
33158538	cg27512176	5nt	0.89151	0.882102	-0.00940795	0.016959	-0.0096996	0.162	COL11A2;COL11A2;COL11A2;COL11A2	Body;Body;Body;Body
33158960	cg26978290	0	0.847685	0.842333	-0.00535213	0.142456	-0.01444	0.0247	COL11A2;COL11A2;COL11A2;COL11A2	Body;Body;Body;Body
33159361	cg26385062	5nt	0.702107	0.696701	-0.00540637	0.492914	-0.029165	0.0349	COL11A2;COL11A2;COL11A2;COL11A2	Body;Body;Body;Body
33159547	cg21558341	0	0.661217	0.646292	-0.0149252	0.04097	-0.016449	0.202	COL11A2;COL11A2;COL11A2;COL11A2	Body;Body;Body;Body
33159593	cg13703714	0	0.947288	0.943162	-0.00412612	0.0394625	-0.0039766	0.26	COL11A2;COL11A2;COL11A2;COL11A2	Body;Body;Body;Body
33160192	cg16458153	0	0.173882	0.190427	0.0165442	0.0158234	0.009024	0.45	COL11A2;COL11A2;COL11A2;COL11A2;COL11A2;COL11A2;COL11A2;COL11A2	5'UTR;5'UTR;1stExon;1stExon;5'UTR;1stExon;1stExon;5'UTR
33161589	cg17560929	0	0.853826	0.846906	-0.00692037	0.172836	-0.017697	0.0485	COL11A2;RXRB;COL11A2;COL11A2;COL11A2	TSS1500;3'UTR;TSS1500;TSS1500;TSS1500
33162722	cg04966574	0	0.902934	0.897325	-0.0056095	0.0227154	-0.008905	0.0404	RXRB	Body
33165899	cg10302472	0	0.914636	0.909891	-0.00474483	0.0367879	-0.008473	0.0347	RXRB	Body
33166117	cg00031105	0	0.83213	0.823543	-0.00858666	0.00834746	-0.0007313	0.8955	RXRB	Body
33167187	cg03963919	0	0.611248	0.592425	-0.0188232	0.0417338	-0.012606	0.438	SLC39A7;RXRB;SLC39A7	TSS1500;Body;TSS1500
33168582	cg20065022	0	0.0320728	0.0299752	-0.0020976	0.244179	-0.006292	0.0477	SLC39A7;SLC39A7;RXRB	TSS200;TSS200;TSS200
33168624	cg07471462	0	0.0243369	0.0224176	-0.00191926	0.0206172	-0.0025995	0.0754	SLC39A7;SLC39A7;SLC39A7;SLC39A7;RXRB	1stExon;5'UTR;5'UTR;1stExon;TSS200
33168666	cg04020533	0	0.0191821	0.0216517	0.00246963	0.0112945	0.0008896	0.598	RXRB;RXRB;SLC39A7;SLC39A7;SLC39A7;SLC39A7;SLC39A7;SLC39A7;RXRB	TSS200;TSS200;1stExon;1stExon;5'UTR;5'UTR;5'UTR;1stExon;TSS200
33168784	cg03022699	0	0.0325311	0.0324974	-3.37396e-05	0.971603	-0.0043315	0.00744	SLC39A7;SLC39A7;SLC39A7;SLC39A7;RXRB;RXRB;RXRB	5'UTR;5'UTR;5'UTR;1stExon;TSS200;TSS1500;TSS1500
33169253	cg24252536	0	0.463858	0.43214	-0.031718	0.0375807	-0.028052	0.296	SLC39A7;RXRB;SLC39A7	1stExon;TSS1500;Body
33169731	cg08660395	0	0.921483	0.914166	-0.00731719	0.0155781	-0.005543	0.295	SLC39A7;RXRB;SLC39A7	Body;TSS1500;Body
33170452	cg15105576	0	0.863516	0.859137	-0.00437906	0.201398	-0.014183	0.0185	SLC39A7;SLC39A7	Body;Body
33170832	cg08133228	0	0.858531	0.848856	-0.0096753	0.014081	-0.016222	0.0194	SLC39A7;SLC39A7	Body;Body
33172398	cg12283120	0	0.030717	0.0279691	-0.00274793	0.00408487	-0.002131	0.201	HSD17B8	TSS200
33172869	cg00614834	0	0.0993786	0.0986912	-0.000687423	0.804358	-0.01226	0.01029	HSD17B8	Body
33173218	cg02647520	0	0.694269	0.666225	-0.0280439	0.000399206	-0.03062	0.026	HSD17B8	Body
33173333	cg11335171	0	0.600332	0.575296	-0.0250358	0.00888708	-0.024375	0.146	HSD17B8	Body
33173425	cg27018424	0	0.346353	0.31614	-0.0302135	0.0260772	-0.01909	0.422	HSD17B8	Body
33173489	cg01970322	0	0.745381	0.716418	-0.0289628	0.00572031	-0.026114	0.154	HSD17B8	Body
33173501	cg17066452	0	0.72347	0.703234	-0.0202365	0.0433421	-0.016426	0.352	HSD17B8	Body
33173581	cg04262934	0	0.553765	0.526654	-0.0271113	0.0353948	-0.013111	0.561	HSD17B8	Body
33175140	cg19356389	0	0.5712	0.583731	0.012531	0.162043	0.033522	0.034	RING1;MIR219-1	TSS1500;TSS1500
33175804	cg09724776	0	0.0353742	0.031343	-0.00403129	0.00128317	-0.0043918	0.0443	RING1	TSS1500
33176234	cg14363494	0	0.0273814	0.0255703	-0.00181111	0.130315	-0.0052747	0.0121	RING1	TSS200
33176347	cg24550302	0	0.0214131	0.0194882	-0.00192482	0.0498438	-0.0015082	0.383	RING1;RING1	1stExon;5'UTR
[truncated: 450 more rows]
