# Supplementary material for: Narcolepsy type I-associated DNA methylation and gene expression changes in the human leukocyte antigen region
Source: Sci Rep. 2023 Jun 28;13:10464. doi: 10.1038/s41598-023-37511-4 (PMC10307834; doi:10.1038/s41598-023-37511-4)
Supplement: Supplementary file 3 — Supplementary Table 3. [file 41598_2023_37511_MOESM3_ESM.xlsx]

## Sheet: Sheet1
Supplementary Table 3. Probes that showed at least nominal significance in t-test or regression analysis in CD8+ T cell analysis
			Mean β value
Position	Probe	SNP	control	case	difference	P value (t-test)	Regression coefficient	P value (regression test)	gene	CpG position
26026096	cg09467248	0	0.588197	0.538028	-0.050169	8.66e-05	-0.059566	0.0071
26026583	cg00745607	0	0.032841	0.038461	0.00562	0.021008	0.007909	0.0655
26028417	cg05287467	0	0.891089	0.882275	-0.008814	0.011504	-0.007078	0.246	HIST1H4B	TSS1500
26032321	cg00540602	0	0.021174	0.024232	0.003058	0.011343	0.0041972	0.0484	HIST1H3B	TSS200
26036687	cg00642752	0	0.925188	0.928486	0.003298	0.114112	0.007844	0.0333
26045663	cg25438963	0	0.024502	0.027268	0.002766	0.103371	0.007761	0.00924	HIST1H3C	1stExon
26046341	cg20545458	0	0.515033	0.479296	-0.035737	0.018337	-0.028433	0.285
26094913	cg15240476	0	0.841188	0.824717	-0.016471	0.044779	-0.0096	0.505	HFE;HFE;HFE;HFE;HFE;HFE;HFE;HFE;HFE	3'UTR;3'UTR;3'UTR;3'UTR;3'UTR;3'UTR;3'UTR;3'UTR;3'UTR
26097748	cg14832585	0	0.091438	0.100818	0.00938	0.045197	-0.002163	0.7827
26103396	cg09798078	0	0.901524	0.913275	0.011751	0.00152	0.016435	0.0113	HIST1H4C	TSS1500
26103622	cg03900612	0	0.882508	0.869488	-0.01302	0.004714	-0.005345	0.501	HIST1H4C	TSS1500
26108372	cg05959834	0	0.869184	0.864185	-0.004999	0.108565	-0.012323	0.0249	HIST1H1T	TSS200
26123468	cg15499782	0	0.02352	0.019508	-0.004012	0.039845	0.002194	0.5097	HIST1H2AC	TSS1500
26124167	cg10185311	0	0.008224	0.009775	0.001551	0.0094	0.001791	0.0877	HIST1H2AC;HIST1H2BC	TSS1500;TSS200
26126310	cg10782559	0	0.034088	0.032066	-0.002022	0.185393	-0.005544	0.0396
26139587	cg24111859	0	0.954568	0.95073	-0.003838	0.005489	-0.0037921	0.117
26155396	cg15040971	0	0.71595	0.695282	-0.020668	0.025235	-0.006126	0.697	HIST1H1E	TSS1500
26157169	cg25189554	0	0.024078	0.026779	0.002701	0.045494	0.001334	0.573	HIST1H1E;HIST1H2BD;HIST1H2BD	1stExon;TSS1500;TSS1500
26160478	cg07618435	0	0.556138	0.520729	-0.035409	0.024084	-0.01554	0.57	HIST1H2BD	3'UTR
26170601	cg02347984	0	0.500972	0.45077	-0.050202	0.006912	-0.04291	0.183	HIST1H2BD	3'UTR
26183910	cg06616678	0	0.030521	0.034859	0.004338	0.042717	0.0043521	0.249	HIST1H2BE	TSS200
26188847	cg14914958	0	0.048268	0.037661	-0.010607	0.060196	-0.022929	0.0212
26189001	cg27326642	0	0.039618	0.038957	-0.000661	0.745567	-0.007709	0.0296	HIST1H4D	1stExon
26189234	cg21026663	0	0.029417	0.028492	-0.000925	0.666614	-0.009909	0.00739	HIST1H4D	1stExon
26189340	cg12315302	0	0.060339	0.05539	-0.004949	0.103955	-0.011543	0.0317	HIST1H4D	TSS200
26196580	cg06951627	0	0.491334	0.461013	-0.030321	0.045583	-0.01438	0.588
26196794	cg03785755	0	0.442772	0.409644	-0.033128	0.045481	-0.0201	0.489
26197071	cg02902477	0	0.029871	0.025471	-0.0044	0.006389	-0.006119	0.031	HIST1H3D	Body
26197606	cg20473545	0	0.052159	0.046701	-0.005458	0.059648	-0.012313	0.0159	HIST1H3D	5'UTR
26204333	cg11781718	0	0.376287	0.410304	0.034017	0.04545	0.05603	0.0601	HIST1H4E	TSS1500
26204546	cg16967973	0	0.036747	0.033257	-0.00349	0.0612	-0.007966	0.0153	HIST1H4E	TSS1500
26217092	cg05480042	0	0.092352	0.080998	-0.011354	0.053898	-0.029183	0.00436	HIST1H2AE;HIST1H2BG	TSS200;TSS1500
26224013	cg14989642	0	0.024797	0.02205	-0.002747	0.065924	-0.005777	0.0284	HIST1H3E	TSS1500
26224120	cg26721439	0	0.030929	0.028493	-0.002436	0.256843	-0.008033	0.0337	HIST1H3E	TSS1500
26235699	cg05554718	ONSITE	0.386453	0.413065	0.026612	0.020914	0.019839	0.324	HIST1H1D	TSS1500
26240579	cg05159188	0	0.044571	0.041527	-0.003044	0.099399	-0.006469	0.0476	HIST1H4F	TSS200
26247246	cg15475285	0	0.967156	0.969204	0.002048	0.04465	0.0019458	0.279	HIST1H4G	TSS200
26250685	cg15386964	0	0.026125	0.023452	-0.002673	0.033887	-0.0014812	0.502	HIST1H2BH;HIST1H3F	TSS1500;1stExon
26271816	cg01563704	0	0.029582	0.027275	-0.002307	0.196208	-0.006351	0.0438	HIST1H3G;HIST1H2BI	TSS1500;TSS1500
26281781	cg14837015	0	0.873872	0.863454	-0.010418	0.031699	-0.007833	0.358
26304256	cg12761344	0	0.876917	0.882893	0.005976	0.156363	0.016769	0.0233
26323437	cg19398496	0	0.768964	0.757282	-0.011682	0.110607	-0.028905	0.0252
26332501	cg18282791	0	0.134432	0.147622	0.01319	0.038772	0.00567	0.61
26350587	cg03039335	0	0.750829	0.729462	-0.021367	0.003957	-0.024572	0.0586
26364728	cg23465465	0	0.072988	0.068058	-0.00493	0.375926	-0.021152	0.029	BTN3A2	TSS1500
26383297	cg25881193	0	0.019045	0.019666	0.000621	0.55091	-0.003875	0.02883	BTN2A2;BTN2A2	TSS200;TSS200
26408359	cg15284102	0	0.914529	0.921965	0.007436	0.036453	0.0068759	0.272	BTN3A1;BTN3A1;BTN3A1;BTN3A1	Body;Body;Body;Body
26421791	cg16494590	0	0.068896	0.065982	-0.002914	0.207026	-0.008028	0.049	BTN2A3	Body
26423786	cg09985052	0	0.960339	0.957298	-0.003041	0.020546	-0.0033282	0.15	BTN2A3P	Body
26458121	cg00369351	0	0.031003	0.034701	0.003698	0.062526	0.007842	0.0252	BTN2A1;BTN2A1	TSS200;TSS200
26458189	cg27318050	0	0.123169	0.121086	-0.002083	0.788342	-0.027603	0.0383	BTN2A1;BTN2A1;BTN2A1;BTN2A1	5'UTR;1stExon;1stExon;5'UTR
26471490	cg13451004	0	0.822398	0.803898	-0.0185	0.001454	-0.022025	0.0287	BTN2A1	Body
26493808	cg22768430	0	0.931955	0.927677	-0.004278	0.030058	-0.002563	0.458
26500083	cg27475152	0	0.958933	0.95289	-0.006043	0.000108	-0.009504	0.000453	BTN1A1	TSS1500
26501409	cg16881698	0	0.967939	0.965567	-0.002372	0.04853	-0.0014571	0.49	BTN1A1	TSS200
26501981	cg19729116	0	0.044013	0.053169	0.009156	0.011642	0.01022	0.109	BTN1A1	Body
26516985	cg24657461	0	0.885345	0.869763	-0.015582	0.012527	-0.021746	0.0479
26521385	cg20505966	0	0.018644	0.020361	0.001717	0.039675	0.002238	0.129	HCG11	TSS1500
26537736	cg27053692	0	0.065079	0.05819	-0.006889	0.03223	-0.0003613	0.948	HMGN4	TSS1500
26556829	cg04690110	0	0.45118	0.422154	-0.029026	0.008422	-0.024531	0.201
26576734	cg12466566	0	0.756402	0.731891	-0.024511	0.011555	-0.012125	0.472
26593232	cg15418890	0	0.891557	0.896638	0.005081	0.237188	0.016343	0.0309
26602954	cg15966636	0	0.921264	0.914068	-0.007196	0.027992	-0.0077868	0.177
26614649	cg16519587	0	0.05808	0.072005	0.013925	0.030224	0.02087	0.0658
26660348	cg04511758	0	0.02866	0.026472	-0.002188	0.029532	-0.0033091	0.0623	ZNF322;ZNF322;ZNF322;ZNF322	TSS1500;TSS1500;TSS1500;TSS1500
26663660	cg10457440	0	0.75692	0.737551	-0.019369	0.012139	-0.008644	0.519
26988055	cg01947346	0	0.048747	0.05898	0.010233	0.020563	0.017814	0.0222	LOC100270746;LINC00240	Body;Body
26999326	cg10443518	0	0.93934	0.933335	-0.006005	0.018793	-0.007217	0.109
27007961	cg26829951	0	0.717161	0.700085	-0.017076	0.032962	-0.012386	0.376
27048555	cg19075206	0	0.680672	0.675235	-0.005437	0.549978	-0.033243	0.0352
27067005	cg16120796	0	0.850057	0.838931	-0.011126	0.02582	-0.008208	0.347
27082429	cg23134496	0	0.889047	0.880743	-0.008304	0.024538	-0.011545	0.0764
27098478	cg15783448	0	0.890886	0.880775	-0.010111	0.013171	-0.003731	0.598
27101941	cg04424621	0	0.374651	0.337124	-0.037527	0.039069	-0.02648	0.407	HIST1H2BJ	TSS1500
27106564	cg21777095	0	0.777746	0.759674	-0.018072	0.013979	-0.026483	0.0409	HIST1H2BK;HIST1H4I	3'UTR;TSS1500
27107393	cg13592721	0	0.102821	0.093903	-0.008918	0.048449	-0.014124	0.0771	HIST1H2BK;HIST1H4I	3'UTR;1stExon
27110703	cg23155468	0	0.828474	0.836888	0.008414	0.216684	0.028796	0.0146	HIST1H2BK	3'UTR
27125442	cg14827414	0	0.034877	0.041923	0.007046	0.010944	0.011828	0.0152
27130022	cg22654923	0	0.738588	0.707927	-0.030661	0.000529	-0.027873	0.0664
27130208	cg04826368	0	0.796216	0.771156	-0.02506	9.15e-05	-0.022991	0.0368
27170057	cg10270631	0	0.862275	0.849267	-0.013008	0.032112	-0.01255	0.24
27173910	cg13923648	0	0.109931	0.110597	0.000666	0.916504	-0.022386	0.042
27174216	cg12470791	0	0.216429	0.237843	0.021414	0.017894	0.006334	0.686
27177588	cg11473117	0	0.853037	0.848147	-0.00489	0.580643	-0.033096	0.0325
27179116	cg09559278	0	0.77301	0.758491	-0.014519	0.047402	-0.009203	0.475
27206503	cg14983586	0	0.056214	0.061839	0.005625	0.063893	0.011559	0.031
27214794	cg07081739	0	0.507102	0.472208	-0.034894	0.009717	-0.008238	0.723	PRSS16	TSS1500
27215675	cg26504906	0	0.739712	0.722724	-0.016988	0.000973	-0.032717	0.000263	PRSS16	Body
27216626	cg11597830	0	0.763369	0.750161	-0.013208	0.03276	-0.018646	0.0878	PRSS16;PRSS16	Body;ExonBnd
27219317	cg26952407	0	0.072901	0.081818	0.008917	0.020311	0.008435	0.212	PRSS16	Body
27222905	cg05348216	0	0.675625	0.654232	-0.021393	0.036686	-0.034549	0.0561	PRSS16	Body
27228749	cg10211058	0	0.223397	0.240595	0.017198	0.037448	0.007935	0.583
27235891	cg01518607	0	0.126701	0.146122	0.019421	0.002469	0.013873	0.21
27256406	cg23464183	0	0.182865	0.19656	0.013695	0.028639	0.00387	0.722
27263965	cg23007898	0	0.122015	0.13061	0.008595	0.058575	0.019588	0.0144
27277996	cg22548220	0	0.8781	0.866504	-0.011596	0.00518	-0.014543	0.0458	POM121L2	1stExon
27278678	cg02652760	0	0.763166	0.741781	-0.021385	0.000161	-0.019275	0.0483	POM121L2	1stExon
27280122	cg09249112	0	0.043816	0.046198	0.002382	0.208183	0.007177	0.0314	POM121L2	TSS200
27280195	cg09551472	0	0.050047	0.064149	0.014102	0.001272	0.01104	0.145	POM121L2	TSS200
27289918	cg09854852	0	0.878553	0.864504	-0.014049	0.002975	-0.006455	0.428
27292492	cg00561338	0	0.805015	0.786783	-0.018232	0.015185	-0.029742	0.024	FKSG83	TSS200
27344393	cg05645927	0	0.854337	0.842892	-0.011445	0.047103	-0.007336	0.469	ZNF204P	TSS1500
27419587	cg06213345	0	0.856877	0.845823	-0.011054	0.04913	-0.0066	0.5	ZNF184	Body
27436870	cg11486865	0	0.774796	0.754732	-0.020064	0.015033	-0.017001	0.236	ZNF184	Body
27471350	cg23897613	0	0.086167	0.074887	-0.01128	0.005849	-0.015099	0.0357
27484919	cg01260615	0	0.872015	0.862507	-0.009508	0.016854	-0.002518	0.715
27500465	cg00139372	0	0.741078	0.718771	-0.022307	0.000949	-0.010383	0.365
27559924	cg12083476	0	0.098822	0.102815	0.003993	0.470626	0.020323	0.0363
27560507	cg25049374	0	0.077789	0.069484	-0.008305	0.043776	-0.009649	0.185
27568835	cg20734448	0	0.295167	0.259694	-0.035473	0.048574	-0.043207	0.174
27569094	cg01850245	0	0.691862	0.657418	-0.034444	0.012399	-0.01824	0.443
27569167	cg03315940	0	0.605677	0.575508	-0.030169	0.04001	-0.01948	0.442
27576933	cg18164442	0	0.746401	0.733581	-0.01282	0.058673	-0.031563	0.00808
27596156	cg04870110	0	0.677967	0.663275	-0.014692	0.030712	-0.012276	0.305
27598733	cg15118872	0	0.053549	0.057444	0.003895	0.177184	0.010894	0.0323
27636517	cg15713801	0	0.055424	0.052786	-0.002638	0.429998	-0.013323	0.0228
27637302	cg09303847	0	0.109538	0.126834	0.017296	0.00931	0.010988	0.343
27640341	cg12185399	0	0.028213	0.0257	-0.002513	0.221316	-0.007919	0.0286
27642801	cg03330461	0	0.526028	0.498477	-0.027551	0.022234	-0.009331	0.656
27647713	cg10812708	0	0.053637	0.057163	0.003526	0.178401	0.009732	0.0352
27647843	cg10903903	0	0.104781	0.121137	0.016356	0.010536	0.023861	0.034
27648317	cg27641532	0	0.474493	0.508978	0.034485	0.03135	0.05944	0.0355
27648354	cg25106913	0	0.199822	0.222733	0.022911	0.013398	0.044298	0.00652
27655170	cg11967546	0	0.108703	0.102279	-0.006424	0.043765	-0.005344	0.341
27655674	cg01148120	0	0.021021	0.026047	0.005026	0.003955	0.0048297	0.113
27661814	cg03057213	0	0.046035	0.051748	0.005713	0.004036	0.004325	0.211
27694665	cg19620893	0	0.61173	0.575427	-0.036303	0.017751	-0.04826	0.0737
27720905	cg04928372	0	0.040261	0.036265	-0.003996	0.046856	-0.002758	0.435
27729346	cg02163885	0	0.469329	0.42913	-0.040199	0.017333	-0.047534	0.109
27730016	cg21204522	0	0.89406	0.887994	-0.006066	0.042665	-0.0006296	0.904
27730294	cg08798685	0	0.94498	0.936302	-0.008678	0.003276	-0.013811	0.00764
27730383	cg19041857	0	0.892396	0.88063	-0.011766	0.006478	-0.014706	0.0527
27745218	cg22348183	0	0.880341	0.863368	-0.016973	0.000794	-0.013268	0.129
27764316	cg10785831	0	0.760787	0.74587	-0.014917	0.031362	-0.017387	0.155
27776350	cg14363992	0	0.04781	0.045597	-0.002213	0.527647	-0.017414	0.00389	HIST1H2AI;HIST1H3H;HIST1H2BL	1stExon;TSS1500;TSS1500
27776524	cg19832381	0	0.417568	0.382558	-0.03501	0.048817	-0.02661	0.395	HIST1H2BL;HIST1H3H	TSS1500;TSS1500
27778076	cg15410276	0	0.021515	0.024296	0.002781	0.0371	0.00263	0.263	HIST1H3H	1stExon
27781089	cg06423726	0	0.77879	0.757698	-0.021092	0.018898	-0.019346	0.22
27781799	cg05072243	0	0.751433	0.722948	-0.028485	0.011854	-0.014017	0.476	HIST1H2BM	TSS1500
27783331	cg03221914	0	0.729733	0.708401	-0.021332	0.04265	-0.03284	0.0774	HIST1H2AJ	TSS1500
27806324	cg01130144	0	0.021453	0.025249	0.003796	0.006613	-0.000264	0.9112	HIST1H2BN;HIST1H2AK	TSS200;TSS1500
27806393	cg21109013	0	0.023621	0.026413	0.002792	0.025111	0.0008488	0.696	HIST1H2BN;HIST1H2AK	TSS200;TSS1500
27833121	cg19435409	0	0.014974	0.01576	0.000786	0.340913	0.0029627	0.0416	HIST1H2AL;HIST1H2AL	1stExon;5'UTR
27835378	cg14334286	0	0.057095	0.063395	0.0063	0.007124	0.0006729	0.8664	HIST1H1B	TSS200
27843571	cg04491871	0	0.927189	0.922135	-0.005054	0.041647	-0.0006757	0.876
27879749	cg12351042	0	0.899529	0.881795	-0.017734	0.00061	-0.015497	0.0834	OR2B2	1stExon
27880822	cg03056265	0	0.872689	0.862845	-0.009844	0.034988	-0.014156	0.086	OR2B2	TSS1500
27880954	cg22242770	0	0.760597	0.745781	-0.014816	0.046655	-0.021223	0.101	OR2B2	TSS1500
27881501	cg21505684	0	0.765538	0.754367	-0.011171	0.01921	-0.015198	0.0708	OR2B2	TSS1500
27881554	cg12460121	0	0.881715	0.869331	-0.012384	0.027177	-0.021315	0.0312	OR2B2	TSS1500
27923762	cg13735193	0	0.688612	0.669265	-0.019347	0.027931	-0.0195774	0.207	OR2B6	TSS1500
27925166	cg03340878	0	0.683739	0.659744	-0.023995	0.000566	-0.027555	0.023	OR2B6	1stExon
28046730	cg05261824	0	0.871592	0.860937	-0.010655	0.039712	-0.020399	0.0256	ZNF165;ZNF165	1stExon;5'UTR
28072925	cg10122326	0	0.040959	0.036171	-0.004788	0.046428	-0.002132	0.613
28092269	cg16103834	0	0.02233	0.023797	0.001467	0.184587	0.004092	0.0359	ZSCAN16	TSS200
28109581	cg02704895	0	0.036166	0.034597	-0.001569	0.204847	-0.004592	0.0353	ZNF192	TSS200
28109693	cg10591475	0	0.033884	0.030669	-0.003215	0.088521	-0.010833	0.00094	ZNF192	TSS200
28174875	cg02683197	0	0.385578	0.415843	0.030265	0.039004	0.024374	0.345
28175283	cg06470822	0	0.136294	0.154475	0.018181	0.015838	0.011364	0.388
28175446	cg15845792	0	0.036951	0.041892	0.004941	0.029947	0.005827	0.147
28176163	cg12172441	0	0.215204	0.249065	0.033861	0.000198	0.041615	0.00846
28183414	cg20110349	0	0.611178	0.582028	-0.02915	0.031172	-0.034937	0.138	LOC222699	Body
28186824	cg12898275	0	0.032429	0.036586	0.004157	0.045497	0.007133	0.0521	LOC222699	TSS200
28186878	cg12560527	0	0.147189	0.157084	0.009895	0.130656	0.023321	0.0438	LOC222699	TSS200
28214393	cg09149186	0	0.897277	0.890375	-0.006902	0.024419	-0.013681	0.0113	ZKSCAN4;ZKSCAN4	Body;Body
28219722	cg10464061	0	0.032733	0.032263	-0.00047	0.629066	0.0033347	0.04565	ZKSCAN4	1stExon
28219796	cg26875522	0	0.08534	0.074768	-0.010572	0.043117	-0.003345	0.714	ZKSCAN4;ZKSCAN4	1stExon;5'UTR
28220258	cg08014158	0	0.078388	0.095068	0.01668	0.001988	0.016376	0.0816	ZKSCAN4	TSS1500
28222744	cg06336280	0	0.944541	0.939865	-0.004676	0.040125	-0.006807	0.0908
28226203	cg00482232	0	0.910383	0.899931	-0.010452	0.003286	-0.016978	0.00648	NKAPL	TSS1500
28234936	cg24895036	0	0.043663	0.039486	-0.004177	0.007819	-0.00231	0.397	ZSCAN26;ZSCAN26;ZSCAN26;ZSCAN26;ZSCAN26;ZSCAN26;ZSCAN26;ZSCAN26;ZSCAN26	1stExon;1stExon;1stExon;1stExon;5'UTR;5'UTR;5'UTR;5'UTR;TSS200
28249142	cg10680411	0	0.112555	0.127836	0.015281	0.021548	0.007324	0.528	PGBD1	TSS1500
28249704	cg11664467	0	0.101125	0.112054	0.010929	0.028006	0.0112726	0.198	PGBD1	5'UTR
28253513	cg14242556	0	0.924922	0.913391	-0.011531	0.030021	-0.01152	0.218	PGBD1	Body
28271503	cg11380570	0	0.558499	0.51613	-0.042369	0.010544	-0.02611	0.366
28293822	cg04686012	0	0.8614	0.848572	-0.012828	0.008688	-0.00268	0.75	ZNF323;ZNF323;ZNF323;ZNF323;ZNF323;ZNF323	3'UTR;Body;3'UTR;3'UTR;3'UTR;Body
28295106	cg22019496	0	0.913056	0.90679	-0.006266	0.030966	-0.00315	0.535	ZSCAN31;ZSCAN31;ZSCAN31;ZSCAN31;ZSCAN31;ZSCAN31	Body;Body;Body;Body;Body;Body
28304075	cg08343881	0	0.049143	0.054771	0.005628	0.038236	0.001914	0.687	ZNF323;ZNF323;ZNF323;ZNF323;ZNF323;ZNF323;ZNF323	1stExon;TSS200;5'UTR;TSS200;5'UTR;5'UTR;Body
28317393	cg01035945	0	0.13691	0.120391	-0.016519	0.034148	-0.02159	0.112	ZNF323;ZNF323;ZKSCAN3	5'UTR;5'UTR;TSS1500
28317452	cg23548042	0	0.034198	0.041331	0.007133	0.04145	0.010366	0.0936	ZKSCAN3;ZKSCAN3;ZKSCAN3	TSS1500;TSS1500;TSS1500
28317707	cg07289008	0	0.146028	0.139432	-0.006596	0.323702	-0.027714	0.0174	ZKSCAN3;ZKSCAN3;ZKSCAN3;ZKSCAN3;ZKSCAN3;ZKSCAN3	1stExon;1stExon;1stExon;5'UTR;5'UTR;5'UTR
28324202	cg23702226	0	0.069941	0.064206	-0.005735	0.049722	-0.01096	0.0337	ZKSCAN3;ZKSCAN3;ZKSCAN3	5'UTR;5'UTR;5'UTR
28351148	cg25728685	0	0.521422	0.562617	0.041195	0.043722	0.05086	0.159	ZSCAN12	Body
28351351	cg15964468	0	0.511613	0.549291	0.037678	0.040622	0.041135	0.205	ZSCAN12	Body
28367070	cg01494551	0	0.029773	0.027062	-0.002711	0.021376	-0.0020449	0.322	ZSCAN12;ZSCAN12	Body;5'UTR
28367475	cg23164203	0	0.054043	0.049984	-0.004059	0.015899	-0.008234	0.00536	ZSCAN12;ZSCAN12;ZSCAN12	Body;5'UTR;1stExon
28377058	cg19832035	0	0.752339	0.723767	-0.028572	0.001265	-0.026221	0.0886
28385035	cg08544292	0	0.870041	0.848466	-0.021575	0.004765	-0.02714	0.043
28403086	cg20803211	0	0.822411	0.807138	-0.015273	0.039537	-0.028477	0.0296	ZSCAN23	Body
28411271	cg06818710	0	0.048824	0.052868	0.004044	0.019063	0.00594	0.0509	ZSCAN23;ZSCAN23	1stExon;5'UTR
28411279	cg00651523	0	0.044711	0.04203	-0.002681	0.085353	-0.005707	0.0381	ZSCAN23	TSS200
28442848	cg02227292	0	0.316684	0.342526	0.025842	0.070451	0.05257	0.0346
28449396	cg02920658	0	0.719829	0.704268	-0.015561	0.024758	-0.021264	0.082
28449865	cg14902082	0	0.785362	0.757274	-0.028088	0.000435	-0.027081	0.0502
28458175	cg24660009	0	0.134368	0.140789	0.006421	0.371561	0.024942	0.0487
28460106	cg02978784	0	0.720146	0.689448	-0.030698	0.002834	-0.03062	0.0881
28473756	cg05154833	0	0.901264	0.899651	-0.001613	0.65035	-0.013705	0.0272	GPX6	Body
28474513	cg07790947	0	0.58763	0.559524	-0.028106	0.024951	-0.02238	0.309	GPX6	Body
28478515	cg15065877	0	0.74709	0.715079	-0.032011	0.008332	-0.007789	0.708	GPX6	Body
28479410	cg25149023	0	0.848688	0.838006	-0.010682	0.0178	-0.011966	0.132	GPX6	Body
28479430	cg24677278	0	0.834991	0.823051	-0.01194	0.036828	-0.012686	0.208	GPX6	Body
28482191	cg06351425	0	0.723047	0.704068	-0.018979	0.036505	-0.028556	0.0725	GPX6	Body
28483060	cg01084722	0	0.910331	0.902847	-0.007484	0.030876	-0.010394	0.0895	GPX6	Body
28483341	cg02580969	0	0.793437	0.772522	-0.020915	0.001029	-0.020058	0.0701	GPX6	Body
28483537	cg16456252	0	0.614076	0.593626	-0.02045	0.026532	-0.021371	0.188	GPX6;GPX6	1stExon;5'UTR
28484915	cg05921260	0	0.859837	0.844115	-0.015722	0.005677	-0.020351	0.0415	GPX6	TSS1500
28494196	cg23744182	0	0.895141	0.888333	-0.006808	0.073656	-0.013301	0.048	GPX5;GPX5	Body;Body
28494445	cg12939270	0	0.815548	0.800249	-0.015299	0.040063	0.007795	0.54	GPX5;GPX5	Body;Body
28494863	cg21644009	0	0.901683	0.893768	-0.007915	0.034243	-0.006942	0.291	GPX5;GPX5	Body;Body
28497338	cg18208998	0	0.902293	0.890654	-0.011639	0.001225	-0.015814	0.012	GPX5;GPX5	Body;Body
28497370	cg13872880	0	0.863732	0.857114	-0.006618	0.044939	-0.003522	0.543	GPX5;GPX5	Body;Body
28498759	cg07734514	0	0.481997	0.465532	-0.016465	0.095376	-0.041209	0.0178	GPX5;GPX5	Body;Body
28499391	cg01042424	0	0.904771	0.902224	-0.002547	0.471513	-0.013053	0.0354	GPX5;GPX5	Body;Body
28499676	cg18361418	0	0.682836	0.664341	-0.018495	0.002285	-0.036254	0.000613	GPX5;GPX5	Body;Body
28499703	cg23936402	0	0.645721	0.62163	-0.024091	0.022837	-0.0437	0.0181	GPX5;GPX5	Body;Body
28499825	cg04405612	0	0.882918	0.874718	-0.0082	0.060721	-0.02281	0.00285	GPX5;GPX5	Body;Body
28501531	cg23788628	0	0.932646	0.926227	-0.006419	0.023376	-0.002326	0.637	GPX5;GPX5	Body;3'UTR
28503635	cg13204926	0	0.859069	0.841504	-0.017565	0.001835	-0.025947	0.0086
28504908	cg05828005	0	0.236224	0.25385	0.017626	0.019707	0.032135	0.0158
28504953	cg02376606	0	0.123928	0.141934	0.018006	0.022122	0.028639	0.0391
28505377	cg04417860	0	0.539814	0.567268	0.027454	0.030554	0.021568	0.334
28510281	cg04486019	0	0.154715	0.173093	0.018378	0.00084	0.0181625	0.0575
28510306	cg11205072	0	0.099575	0.108574	0.008999	0.084396	0.020444	0.0263
28510339	cg14627172	0	0.098608	0.111982	0.013374	0.040703	0.009613	0.403
28510514	cg06186820	0	0.024561	0.028984	0.004423	0.024174	0.005692	0.1
28510682	cg00647063	0	0.029768	0.033703	0.003935	0.03908	0.009403	0.00496
28510740	cg15880497	0	0.176201	0.161082	-0.015119	0.034526	-0.015941	0.206
28511757	cg00334177	0	0.111663	0.126124	0.014461	0.043883	0.023041	0.0692
28540442	cg20007894	0	0.720415	0.687317	-0.033098	0.000937	-0.036093	0.0375	SCAND3	Body
28540487	cg09348360	0	0.937348	0.932316	-0.005032	0.04938	-0.003637	0.42	SCAND3	Body
28541462	cg13120174	0	0.834219	0.82217	-0.012049	0.049405	0.0005424	0.959	SCAND3	Body
28543237	cg09589105	0	0.876733	0.880416	0.003683	0.543261	0.023655	0.0241	SCAND3	Body
28550343	cg26529239	0	0.821651	0.808182	-0.013469	0.01874	-0.004759	0.633	SCAND3	Body
28551310	cg17515793	0	0.809572	0.788649	-0.020923	0.005358	-0.008399	0.515	SCAND3	Body
28551719	cg12437199	0	0.917588	0.909872	-0.007716	0.015651	-0.015362	0.00618	SCAND3	Body
28552674	cg01708091	0	0.910962	0.903034	-0.007928	0.021119	-0.009203	0.129	SCAND3	Body
28553390	cg19747271	0	0.658949	0.616173	-0.042776	0.013206	-0.02998	0.316	SCAND3	Body
28554741	cg20897936	0	0.417215	0.445976	0.028761	0.041253	0.036615	0.141	SCAND3;SCAND3	1stExon;5'UTR
28555079	cg01984858	0	0.039881	0.042956	0.003075	0.042345	0.004443	0.0971	SCAND3;SCAND3	1stExon;5'UTR
28555230	cg07160574	0	0.043388	0.048963	0.005575	0.04722	0.010536	0.0337	SCAND3	TSS200
28555653	cg06535324	0	0.289268	0.310629	0.021361	0.024436	0.03703	0.027	SCAND3	TSS1500
28557765	cg17017591	0	0.35158	0.380735	0.029155	0.028526	0.035665	0.129
28557774	cg24698655	0	0.260739	0.284869	0.02413	0.018872	0.018537	0.303
28557823	cg18383538	0	0.154073	0.158079	0.004006	0.474066	0.019746	0.0446
28558006	cg05301470	0	0.359565	0.382111	0.022546	0.04907	0.023518	0.245
28558070	cg12934884	0	0.140568	0.156657	0.016089	0.028223	0.009627	0.453
28574524	cg08084806	0	0.102072	0.122752	0.02068	0.0007	0.010763	0.302
28602894	cg16952286	0	0.093406	0.103332	0.009926	0.017505	0.0093922	0.201
28602938	cg17357285	0	0.165833	0.181419	0.015586	0.075564	0.030815	0.0459
28602970	cg22058708	0	0.051226	0.056772	0.005546	0.052657	0.009938	0.0494
28603263	cg05842855	0	0.275498	0.289327	0.013829	0.089409	0.028864	0.0449
28606754	cg12280439	0	0.882511	0.871452	-0.011059	0.013749	-0.016161	0.041
28616368	cg05869617	0	0.08422	0.074896	-0.009324	0.035564	-0.014224	0.0695
28616626	cg16703914	0	0.067561	0.062287	-0.005274	0.219884	-0.021315	0.00439
28617791	cg01563077	0	0.893431	0.893977	0.000546	0.871509	0.011987	0.041
28642394	cg01196517	0	0.103533	0.117795	0.014262	0.022959	0.017567	0.112
28678460	cg19398269	0	0.548595	0.523863	-0.024732	0.007188	-0.026001	0.107
28695763	cg21550752	0	0.801619	0.781739	-0.01988	0.018404	-0.01884	0.202
28706472	cg24181771	0	0.071931	0.08342	0.011489	0.010771	0.0113575	0.151
28715138	cg21617694	0	0.646962	0.629776	-0.017186	0.139415	-0.044858	0.0287
28724650	cg07191121	0	0.835431	0.822978	-0.012453	0.091177	-0.03221	0.0126
28806818	cg04887859	0	0.020885	0.02395	0.003065	0.035463	-0.0006832	0.7852
28806907	cg26135345	0	0.040385	0.044387	0.004002	0.141246	0.010739	0.0251
28807334	cg21596643	0	0.040858	0.048204	0.007346	0.00426	0.010684	0.0174
28828946	cg05096492	0	0.757402	0.738003	-0.019399	0.046803	-0.012031	0.479
28829332	cg21572914	0	0.878424	0.874538	-0.003886	0.329566	-0.015238	0.0296
28831388	cg19343530	0	0.052341	0.043254	-0.009087	0.043847	0.007936	0.29665
28831393	cg04271792	0	0.066548	0.055207	-0.011341	0.014545	9.324e-05	0.9906
28831544	cg15289190	0	0.029155	0.026177	-0.002978	0.045988	-0.0003917	0.88
28831625	cg22986872	0	0.02189	0.024408	0.002518	0.024373	0.001984	0.312
28832121	cg09824782	0	0.04638	0.047585	0.001205	0.728738	0.013476	0.0251
28832245	cg18958859	0	0.211228	0.205984	-0.005244	0.596184	0.033612	0.04682
28832672	cg13760257	0	0.910474	0.902969	-0.007505	0.044689	-0.0069776	0.288
28839951	cg21116660	0	0.783327	0.761909	-0.021418	0.017531	-0.005743	0.713
28842682	cg27562259	0	0.877438	0.868535	-0.008903	0.016135	-0.005704	0.378
28861423	cg10429091	0	0.801662	0.771706	-0.029956	0.000915	-0.021684	0.164
28864168	cg10162774	0	0.050811	0.045156	-0.005655	0.022649	-0.008076	0.065
28864703	cg02001200	0	0.024333	0.028128	0.003795	0.008884	0.005356	0.0359
28871977	cg23780580	0	0.946556	0.950543	0.003987	0.019686	0.0035516	0.237	TRIM27	Body
28876197	cg20675150	0	0.857273	0.855645	-0.001628	0.828307	0.030647	0.01587	TRIM27	Body
28880348	cg25576282	0	0.840809	0.854098	0.013289	0.028214	0.02186	0.0392	TRIM27	Body
28887247	cg18578954	0	0.627427	0.604974	-0.022453	0.01672	-0.001269	0.937	TRIM27	Body
28887514	ch.6.698823R	0	0.050685	0.052258	0.001573	0.604778	0.013016	0.01363	TRIM27	Body
28887836	cg05216056	0	0.940658	0.932837	-0.007821	0.016403	-0.00939	0.102	TRIM27	Body
28888885	cg17564183	0	0.894809	0.902958	0.008149	0.009822	0.010229	0.0653	TRIM27	Body
28889421	cg18016994	0	0.914218	0.916119	0.001901	0.512797	0.010599	0.0373	TRIM27	Body
28889996	cg19400926	0	0.333959	0.305638	-0.028321	0.013494	-0.033876	0.0931	TRIM27	Body
28890644	cg05668405	0	0.044168	0.043256	-0.000912	0.756161	-0.017646	0.000273	TRIM27	Body
28890981	cg02593352	0	0.025935	0.028397	0.002462	0.031679	0.0039144	0.0531	TRIM27	Body
28891051	cg09325158	0	0.069558	0.064808	-0.00475	0.072102	-0.009617	0.0393	TRIM27	1stExon
28891064	cg19494464	0	0.037882	0.037012	-0.00087	0.526334	-0.005338	0.0261	TRIM27	1stExon
28891289	cg09805314	0	0.026851	0.024771	-0.00208	0.267689	-0.006876	0.0376	TRIM27	1stExon
28891412	cg19519384	0	0.057404	0.062303	0.004899	0.044934	0.002056	0.631	TRIM27;TRIM27	5'UTR;1stExon
28891728	cg27219662	0	0.072824	0.077338	0.004514	0.075883	0.011329	0.0113	TRIM27;TRIM27	5'UTR;1stExon
28891967	cg05293407	0	0.093985	0.089506	-0.004479	0.170491	-0.012308	0.0327	TRIM27	TSS200
28892660	cg27120125	0	0.746648	0.736115	-0.010533	0.043138	-0.016977	0.0651	TRIM27	TSS1500
28908579	cg14689146	0	0.043902	0.048663	0.004761	0.015409	0.008574	0.0132
28909336	cg19609717	0	0.034931	0.030097	-0.004834	0.043487	-0.00689	0.103
28909903	cg02756803	0	0.372803	0.427005	0.054202	0.000106	0.0540971	0.0248
28910953	cg09876568	0	0.939222	0.938888	-0.000334	0.83935	-0.005784	0.0434
28911926	cg15088539	0	0.138587	0.157228	0.018641	0.04091	0.011593	0.469
28912013	cg26531141	0	0.118354	0.148571	0.030217	0.001296	0.019515	0.228
28919021	cg20423100	0	0.711966	0.679918	-0.032048	0.011566	-0.019067	0.389
28921744	cg20841648	0	0.093904	0.109502	0.015598	0.001416	0.010416	0.217
28921805	cg22489957	0	0.466061	0.494113	0.028052	0.014065	0.035978	0.0737
28921848	cg18236617	0	0.196384	0.219631	0.023247	0.012391	0.009829	0.541
28921976	cg22085751	0	0.438917	0.469069	0.030152	0.017392	0.019902	0.369
28922226	cg05324393	0	0.590055	0.616164	0.026109	0.019527	0.021095	0.282
28927433	cg03134408	0	0.868299	0.859941	-0.008358	0.036651	-0.012449	0.0781
28946749	cg17185921	0	0.80683	0.787726	-0.019104	0.005756	-0.030754	0.0114
28954110	cg05852177	0	0.914428	0.92238	0.007952	0.018168	0.01064	0.0729
28954459	cg09267367	0	0.94962	0.953064	0.003444	0.041975	0.008012	0.0071
28956259	cg09556826	0	0.158704	0.167922	0.009218	0.326731	0.03491	0.0347
28956268	cg08377819	0	0.057163	0.060749	0.003586	0.238195	0.013642	0.0103
28956565	cg24485957	5nt	0.043225	0.0444	0.001175	0.702414	0.011725	0.0287
28956577	cg02766845	0	0.052429	0.057474	0.005045	0.040983	0.0049509	0.255
28956804	cg11702085	0	0.144917	0.158996	0.014079	0.079889	0.038608	0.00617
28962971	cg19513374	0	0.771809	0.76267	-0.009139	0.083358	-0.018901	0.0427	ZNF311	Body
28963009	cg01695672	0	0.896906	0.889832	-0.007074	0.063124	-0.014575	0.0301	ZNF311	Body
28963475	cg23762632	0	0.773045	0.754849	-0.018196	0.028583	-0.029121	0.0472	ZNF311	Body
28963716	cg15155051	0	0.840696	0.824312	-0.016384	0.012242	-0.017541	0.127	ZNF311	Body
28964249	cg08681437	0	0.823617	0.799858	-0.023759	0.002569	-0.019432	0.156	ZNF311	Body
28965729	cg13911398	0	0.77433	0.752436	-0.021894	0.001736	-0.019963	0.101	ZNF311	Body
28966573	cg09842892	0	0.884197	0.873959	-0.010238	0.012552	-0.007318	0.307	ZNF311	Body
28969259	cg05133398	0	0.871736	0.855013	-0.016723	0.003472	-0.028782	0.00412	ZNF311	Body
28973426	cg26127652	0	0.039042	0.03377	-0.005272	0.109796	-0.014376	0.0131	ZNF311	TSS1500
28979437	cg08789053	0	0.102759	0.114946	0.012187	0.011811	0.011407	0.179
28979498	cg25579583	0	0.204891	0.21145	0.006559	0.426823	0.029208	0.0441
28984341	cg22834713	0	0.053048	0.057943	0.004895	0.162485	0.014151	0.0218
28984642	cg10111314	0	0.053058	0.056316	0.003258	0.0801	0.006489	0.0486
28984780	cg17255947	0	0.023576	0.026538	0.002962	0.026052	0.0026406	0.259
29003794	cg23187090	0	0.896829	0.888377	-0.008452	0.012473	-0.005798	0.326
29012588	cg07053841	0	0.605265	0.572252	-0.033013	0.011167	-0.04528	0.0481	OR2W1	1stExon
29055509	cg22180958	0	0.532991	0.505805	-0.027186	0.021845	-0.032648	0.118	OR2B3	TSS1500
29055577	cg10556798	0	0.704781	0.684306	-0.020475	0.010789	-0.020583	0.141	OR2B3	TSS1500
29066959	cg05116158	0	0.62217	0.593325	-0.028845	0.027119	-0.027092	0.232
29113955	cg17824679	0	0.933302	0.925991	-0.007311	0.008039	-0.004004	0.403
29133085	cg00492142	0	0.88829	0.87839	-0.0099	0.033737	-0.0093607	0.254
29140126	cg27191906	0	0.744023	0.713992	-0.030031	0.006812	-0.059851	0.00208	OR2J2	TSS1500
29191738	cg27142194	0	0.619101	0.584311	-0.03479	0.005973	-0.019641	0.371
29275071	cg03019219	0	0.507595	0.472508	-0.035087	0.011643	-0.0411	0.0929	OR14J1	1stExon
29275263	cg18828927	0	0.74089	0.715717	-0.025173	0.00103	-0.034929	0.00919	OR14J1	1stExon
29323269	cg02057917	0	0.782155	0.759705	-0.02245	0.001155	-0.03575	0.00308	OR5V1	1stExon
29324414	cg07150255	0	0.761776	0.744165	-0.017611	0.035065	-0.02785	0.0581	OR5V1	TSS1500
29325277	cg20923461	0	0.736495	0.711918	-0.024577	0.008325	-0.007136	0.654	OR5V1	TSS1500
29342522	cg20856834	0	0.835416	0.81851	-0.016906	0.019295	-0.01195	0.345	OR12D3	1stExon
29342706	cg10278025	0	0.547972	0.512634	-0.035338	0.006953	-0.01833	0.419	OR12D3	1stExon
29365287	cg09081266	0	0.865882	0.854282	-0.0116	0.025141	-0.006181	0.495	OR12D2	1stExon
29394438	cg27526098	0	0.923641	0.90499	-0.018651	0.010391	-0.0181802	0.154	OR11A1;OR11A1	1stExon;3'UTR
29394654	cg17562226	0	0.893796	0.886834	-0.006962	0.044358	-0.005718	0.348	OR11A1	1stExon
29394846	cg07369956	0	0.932841	0.928354	-0.004487	0.033716	-0.0052076	0.162	OR11A1	1stExon
29394997	cg14011416	0	0.741428	0.716942	-0.024486	0.000539	-0.015403	0.204	OR11A1	1stExon
29395221	cg25426807	0	0.909699	0.900644	-0.009055	0.016773	-0.0091926	0.167	OR11A1	1stExon
29395394	cg16170380	0	0.684359	0.64778	-0.036579	0.000636	-0.029486	0.109	OR11A1	1stExon
29399774	cg19005845	0	0.654766	0.613996	-0.04077	0.002023	-0.043034	0.062
29400397	cg26754552	0	0.898166	0.889513	-0.008653	0.046062	-0.004067	0.593
29403982	cg01386157	0	0.647901	0.598487	-0.049414	0.000435	-0.0489338	0.0435
29404733	cg15148691	0	0.800191	0.794642	-0.005549	0.634739	-0.041045	0.0448
29407727	cg26558366	0	0.799584	0.783509	-0.016075	0.000384	-0.019308	0.0143	OR10C1	TSS200
29408010	cg07814565	0	0.783238	0.76392	-0.019318	0.001325	-0.02406	0.0221	OR10C1	1stExon
29408232	cg09495482	0	0.785088	0.768578	-0.01651	0.000639	-0.01162	0.162	OR10C1	1stExon
29408587	cg05068156	0	0.837836	0.814052	-0.023784	5.46e-06	-0.026159	0.00348	OR10C1	1stExon
29414755	cg17280284	0	0.894083	0.886848	-0.007235	0.097841	-0.015303	0.0476
29414802	cg24574793	0	0.669591	0.639895	-0.029696	0.010394	-0.021745	0.283
29414910	cg13501616	0	0.779841	0.759351	-0.02049	0.006584	-0.017304	0.185
29416095	cg04745064	0	0.695229	0.628795	-0.066434	3.02e-06	-0.068204	0.00488
29417805	cg14400169	0	0.816381	0.796786	-0.019595	0.01791	-0.016151	0.266
29418179	cg02833706	0	0.892513	0.882619	-0.009894	0.010885	-0.007268	0.284
29424788	cg20320604	0	0.735687	0.709603	-0.026084	0.000123	-0.0267084	0.0216	OR2H1	TSS1500
29424926	cg03215160	0	0.790125	0.773935	-0.01619	0.020206	-0.015321	0.211	OR2H1	TSS1500
29425610	cg12546695	0	0.781295	0.76641	-0.014885	0.045035	-0.023664	0.0714	OR2H1	TSS1500
29427807	cg02274336	0	0.883675	0.869789	-0.013886	0.004599	-0.015928	0.0637	OR2H1	5'UTR
29427915	cg13615337	0	0.898672	0.887091	-0.011581	0.006599	-0.019643	0.00874	OR2H1	5'UTR
29429346	cg15094605	0	0.566291	0.548374	-0.017917	0.037377	-0.025759	0.0903	OR2H1	5'UTR
29430096	cg00114160	0	0.743348	0.711096	-0.032252	0.001143	-0.025489	0.137	OR2H1	Body
29430158	cg16343924	0	0.615817	0.589122	-0.026695	0.011684	-0.01895	0.306	OR2H1	Body
29430435	cg01311802	0	0.907939	0.897413	-0.010526	0.025917	-0.01045	0.209	OR2H1	Body
29430506	cg15209921	0	0.909595	0.898643	-0.010952	0.005377	-0.013549	0.0498	OR2H1	3'UTR
29430900	cg01976913	0	0.746353	0.705613	-0.04074	0.000259	-0.032825	0.0869	OR2H1	3'UTR
29431410	cg20408707	0	0.917399	0.909535	-0.007864	0.033018	-0.012036	0.0647	OR2H1	3'UTR
29434416	cg00521620	0	0.830384	0.804178	-0.026206	0.006998	-0.033487	0.0499
29435367	cg22310164	0	0.75649	0.737148	-0.019342	0.010399	-0.02088	0.115
29445999	cg26619561	0	0.626492	0.579862	-0.04663	0.001214	-0.0638	0.0109
29446963	cg23196177	0	0.677744	0.635784	-0.04196	0.003354	-0.048898	0.049
29454623	cg12423733	0	0.408439	0.373122	-0.035317	0.021766	-0.0511	0.0588	MAS1L	1stExon
29454873	cg09083279	0	0.709337	0.676818	-0.032519	0.001771	-0.023025	0.201	MAS1L	1stExon
29454954	cg25798600	0	0.81333	0.792081	-0.021249	0.002658	-0.008033	0.507	MAS1L	1stExon
29455256	cg00237606	0	0.811502	0.785141	-0.026361	0.011094	-0.028335	0.12	MAS1L	1stExon
29455302	cg25000210	0	0.911404	0.904357	-0.007047	0.0137	-0.01407	0.00508	MAS1L	1stExon
29455322	cg04480313	0	0.921766	0.915753	-0.006013	0.039999	-0.007582	0.143	MAS1L	1stExon
29455365	cg02547724	0	0.794288	0.767944	-0.026344	0.001936	-0.024623	0.0961	MAS1L	1stExon
29459584	cg22821975	0	0.747693	0.731622	-0.016071	0.025932	-0.014063	0.268
29461269	cg06591579	0	0.729873	0.709973	-0.0199	0.003643	-0.0203324	0.0893
29464277	cg25103953	0	0.807789	0.773006	-0.034783	0.000197	-0.043644	0.00719
29464982	cg24851880	0	0.764295	0.730771	-0.033524	9.88e-05	-0.032389	0.0289
29468653	cg07130900	0	0.914457	0.906251	-0.008206	0.027089	-0.01319	0.0441
29496514	cg06760467	0	0.744912	0.718778	-0.026134	0.012232	-0.02535	0.166
29497165	cg16912910	0	0.800311	0.775616	-0.024695	0.002911	-0.019388	0.179
29498703	cg03550223	0	0.758501	0.741805	-0.016696	0.000472	-0.011336	0.167	LINC01015;LINC01015;LINC01015	Body;Body;Body
29510165	cg07876458	0	0.827837	0.814912	-0.012925	0.010608	-0.025935	0.00347
29518072	cg10625096	0	0.812198	0.79639	-0.015808	0.019288	-0.003817	0.742
29521138	cg02149189	0	0.060417	0.073482	0.013065	0.049267	0.0137559	0.241
29521143	cg13641185	0	0.056975	0.067521	0.010546	0.008253	0.0109061	0.119
29521220	cg10491628	0	0.076281	0.091419	0.015138	0.031545	0.025795	0.0379
29521228	cg15814717	0	0.096675	0.106564	0.009889	0.184282	0.02789	0.0337
29521356	cg21632158	0	0.163386	0.200577	0.037191	0.024713	0.039742	0.173
29521506	cg09205920	10nt	0.141033	0.165935	0.024902	0.015026	0.017734	0.322
29521595	cg06613392	0	0.068804	0.080477	0.011673	0.012618	0.014845	0.0715
29521695	cg16044251	0	0.092235	0.120994	0.028759	0.003001	0.032383	0.0562
29521751	cg22617773	0	0.049107	0.060959	0.011852	0.005888	0.010529	0.162
29521756	cg14278853	0	0.074573	0.090697	0.016124	0.000551	0.018533	0.0225
29521781	cg20034792	0	0.091929	0.117069	0.02514	0.001744	0.041926	0.00286
29521783	cg26131286	0	0.173137	0.203578	0.030441	0.004418	0.065333	0.000459
29521788	cg21153898	0	0.15873	0.17506	0.01633	0.071935	0.04223	0.00806
29521803	cg26142965	0	0.347223	0.378645	0.031422	0.025915	0.04328	0.0821
29522813	cg25022730	0	0.908665	0.895137	-0.013528	0.001115	-0.018308	0.0116
29523592	cg24058145	0	0.820941	0.799601	-0.02134	0.007066	-0.025749	0.0642	UBD	3'UTR
29524067	cg01024792	0	0.933445	0.927463	-0.005982	0.04887	-0.007437	0.166	UBD	Body
29524905	cg24034959	0	0.843597	0.828828	-0.014769	0.009618	-0.008244	0.404	UBD	Body
29525929	cg14216106	0	0.909556	0.901649	-0.007907	0.047293	-0.011621	0.0991	UBD	Body
29527870	cg05087623	0	0.915198	0.905288	-0.00991	0.003985	-0.008972	0.135	UBD	TSS200
29528119	cg07326586	0	0.769197	0.737989	-0.031208	0.000898	-0.043308	0.00837	UBD	TSS1500
29528166	cg18041866	0	0.708033	0.688416	-0.019617	0.020384	-0.011928	0.409	UBD	TSS1500
29548535	cg01465527	0	0.673709	0.636248	-0.037461	0.006702	-0.030418	0.203	SNORD32B	TSS1500
29548691	cg06308109	0	0.779502	0.753992	-0.02551	0.005011	-0.0247639	0.119	SNORD32B	TSS1500
29549759	cg20838323	0	0.827964	0.813724	-0.01424	0.039621	-0.0148077	0.225	SNORD32B	TSS1500
29550134	cg09298147	0	0.888005	0.892223	0.004218	0.228863	0.015893	0.00954
29555026	cg06244333	0	0.732377	0.699879	-0.032498	0.001928	-0.034424	0.0599	OR2H2	TSS1500
29555314	cg21864713	0	0.908562	0.900274	-0.008288	0.01219	-0.010202	0.0795	OR2H2	TSS1500
29556369	cg02408532	0	0.796535	0.785903	-0.010632	0.063423	-0.023538	0.0198	OR2H2	1stExon
29556415	cg07976328	0	0.82351	0.809635	-0.013875	0.03944	-0.016451	0.167	OR2H2	1stExon
29570607	cg04565490	0	0.85606	0.846294	-0.009766	0.054863	-0.020051	0.0255	GABBR1;GABBR1;GABBR1	3'UTR;3'UTR;3'UTR
29571693	cg20067272	0	0.965238	0.968094	0.002856	0.023649	-0.001272	0.5524	GABBR1;GABBR1;GABBR1	Body;Body;Body
29572346	cg09519060	0	0.914223	0.91217	-0.002053	0.226436	-0.007155	0.0163	GABBR1;GABBR1;GABBR1	Body;Body;Body
29573089	cg12315353	0	0.571157	0.531121	-0.040036	0.00108	-0.042654	0.0456	GABBR1;GABBR1;GABBR1	Body;Body;Body
29574700	cg20704972	0	0.87328	0.859513	-0.013767	0.046146	-0.012474	0.305	GABBR1;GABBR1;GABBR1	Body;Body;Body
29574715	cg12867320	0	0.847491	0.829323	-0.018168	0.006178	-0.016472	0.156	GABBR1;GABBR1;GABBR1	Body;Body;Body
29574810	cg20496034	0	0.903196	0.89479	-0.008406	0.030466	-0.00651	0.34	GABBR1;GABBR1;GABBR1	Body;Body;Body
29574918	cg02928278	0	0.863126	0.843669	-0.019457	0.00378	-0.020707	0.0782	GABBR1;GABBR1;GABBR1	Body;Body;Body
29575128	cg19372359	0	0.885122	0.875717	-0.009405	0.001809	-0.011615	0.0276	GABBR1;GABBR1;GABBR1	Body;Body;Body
29576329	cg00667298	0	0.785044	0.736118	-0.048926	1.08e-07	-0.047847	0.00194	GABBR1;GABBR1;GABBR1	Body;Body;Body
29576422	cg00758854	0	0.77324	0.743971	-0.029269	0.000255	-0.031661	0.0225	GABBR1;GABBR1;GABBR1	Body;Body;Body
29578496	cg20795635	0	0.906999	0.898435	-0.008564	0.001818	-0.0080691	0.0915	GABBR1;GABBR1;GABBR1	Body;Body;Body
29578925	cg18860567	0	0.901716	0.893504	-0.008212	0.033404	-0.00212	0.752	GABBR1;GABBR1;GABBR1	Body;Body;Body
29579074	cg10304281	0	0.805203	0.794621	-0.010582	0.042569	-0.004046	0.658	GABBR1;GABBR1;GABBR1	Body;Body;Body
29580896	cg18950940	0	0.890278	0.88014	-0.010138	0.012778	-0.01233	0.0853	GABBR1;GABBR1;GABBR1	Body;Body;Body
29581117	cg07436579	0	0.898684	0.888889	-0.009795	0.009841	-0.013501	0.0432	GABBR1;GABBR1;GABBR1	Body;Body;Body
29583573	cg03906120	0	0.905969	0.897646	-0.008323	0.011898	-0.010362	0.0752	GABBR1;GABBR1;GABBR1	Body;Body;Body
29588168	cg12111808	0	0.945771	0.941047	-0.004724	0.023857	-0.006537	0.0764	GABBR1;GABBR1;GABBR1	Body;Body;Body
29588173	cg16922688	0	0.934182	0.929824	-0.004358	0.036008	-0.001461	0.687	GABBR1;GABBR1;GABBR1	Body;Body;Body
29589729	cg18004110	0	0.859797	0.847006	-0.012791	0.017321	-0.014729	0.12	GABBR1;GABBR1;GABBR1	Body;Body;Body
29589895	cg23742601	0	0.910913	0.901743	-0.00917	0.01066	-0.011115	0.0784	GABBR1;GABBR1;GABBR1	Body;Body;Body
29591706	cg26272069	0	0.84981	0.82997	-0.01984	1.58e-05	-0.02521	0.00147	GABBR1;GABBR1;GABBR1	Body;Body;Body
29591753	cg11834473	0	0.637579	0.606454	-0.031125	1.45e-05	-0.03983	0.00129	GABBR1;GABBR1;GABBR1	Body;Body;Body
29592854	cg00094412	0	0.78175	0.763365	-0.018385	0.000996	-0.027163	0.00542	GABBR1;GABBR1;GABBR1	Body;Body;Body
29593246	cg17053201	0	0.41068	0.394765	-0.015915	0.004162	-0.027082	0.00545	GABBR1;GABBR1;GABBR1	Body;Body;Body
29593382	cg09577455	0	0.675176	0.652585	-0.022591	0.003509	-0.03174	0.0194	GABBR1;GABBR1;GABBR1	Body;Body;Body
29593913	cg26129669	0	0.601532	0.575654	-0.025878	0.000253	-0.026889	0.0281	GABBR1;GABBR1;GABBR1	Body;Body;Body
29598417	cg24936467	0	0.91892	0.911342	-0.007578	0.029254	-0.010586	0.0845	GABBR1;GABBR1	Body;Body
29600108	cg01453816	0	0.050478	0.054731	0.004253	0.061265	0.008148	0.0424	GABBR1;GABBR1	Body;Body
29615542	cg07327258	0	0.948881	0.946141	-0.00274	0.089008	-0.005803	0.0415
29617607	cg23105568	0	0.053376	0.060226	0.00685	0.039191	0.004411	0.449
29617848	cg03434929	0	0.032149	0.034504	0.002355	0.046444	0.003814	0.0681
29620138	cg16994534	0	0.69034	0.668076	-0.022264	0.003556	-0.004524	0.728
29627131	cg25654517	0	0.912801	0.908282	-0.004519	0.183762	-0.011971	0.0462	MOG;MOG;MOG;MOG;MOG;MOG;MOG;MOG;MOG;MOG;MOG	Body;Body;Body;Body;Body;Body;Body;Body;Body;Body;Body
29631227	cg02373484	0	0.839399	0.813835	-0.025564	0.000346	-0.013387	0.268	MOG;MOG;MOG;MOG;MOG;MOG;MOG;MOG;MOG;MOG;MOG	Body;Body;Body;Body;Body;Body;Body;Body;Body;Body;Body
29635495	cg21356040	0	0.937864	0.9278	-0.010064	0.000683	-0.01402	0.00674	MOG;MOG;MOG;MOG;MOG;MOG;MOG;MOG;MOG;MOG;MOG	3'UTR;Body;3'UTR;Body;Body;Body;Body;Body;Body;Body;Body
29636366	cg24444631	0	0.713226	0.687417	-0.025809	0.014946	-0.031714	0.0894	MOG;MOG;MOG;MOG;MOG;MOG;MOG;MOG;MOG;MOG;MOG	3'UTR;Body;3'UTR;Body;Body;Body;Body;Body;Body;Body;Body
29638112	cg13873869	0	0.916881	0.912925	-0.003956	0.120607	-0.012177	0.00637	MOG;MOG;MOG;MOG;MOG;MOG;MOG;MOG;MOG;MOG;MOG	3'UTR;Body;3'UTR;Body;Body;Body;Body;Body;Body;Body;Body
29638498	cg11358777	0	0.895239	0.884655	-0.010584	0.022826	-0.015638	0.0566	MOG;MOG;MOG;MOG;MOG;MOG;MOG;MOG;MOG;MOG;MOG	3'UTR;Body;3'UTR;Body;Body;Body;Body;Body;Body;Body;Body
29639582	cg12833048	0	0.718442	0.687699	-0.030743	0.007185	-0.024009	0.229	MOG;MOG;MOG;MOG;MOG;MOG;MOG;MOG;MOG;MOG;MOG	3'UTR;3'UTR;3'UTR;3'UTR;3'UTR;3'UTR;3'UTR;3'UTR;3'UTR;3'UTR;3'UTR
29670637	cg10876145	0	0.335444	0.419113	0.083669	0.000515	0.06528	0.116
29689809	cg08698936	0	0.8837	0.894992	0.011292	0.034546	0.0007855	0.932	HLA-F;HLA-F;HLA-F	TSS1500;TSS1500;TSS1500
29691245	cg05237001	0	0.041966	0.047181	0.005215	0.045212	0.008596	0.0617	HLA-F;HLA-F;HLA-F	1stExon;1stExon;1stExon
29691755	cg13924755	0	0.025167	0.028413	0.003246	0.001398	0.004348	0.0144	HLA-F;HLA-F;HLA-F	Body;Body;Body
29692183	cg00504902	0	0.609201	0.630323	0.021122	0.00457	0.018901	0.146	HLA-F;HLA-F;HLA-F	Body;Body;Body
29692399	cg05358170	0	0.764238	0.790423	0.026185	0.017292	0.02035	0.291	HLA-F;HLA-F;HLA-F	Body;Body;Body
29698405	cg17264941	0	0.806869	0.782781	-0.024088	0.010438	-0.015079	0.358	LOC285830;LOC285830	Body;Body
29698518	cg03176423	0	0.487779	0.471173	-0.016606	0.031196	-0.0158528	0.243	LOC285830;LOC285830	Body;Body
29702053	cg24177217	0	0.920072	0.923961	0.003889	0.18921	0.010801	0.0388	LOC285830;LOC285830	Body;Body
29710221	cg20163113	0	0.569077	0.555314	-0.013763	0.004083	-0.01714	0.0414	LOC285830;LOC285830	Body;Body
29712014	cg18971999	0	0.916657	0.907009	-0.009648	0.001319	-0.0099684	0.0568	LOC285830;LOC285830	Body;Body
29712462	cg14298020	0	0.82879	0.825261	-0.003529	0.541211	-0.02081	0.0399	LOC285830;LOC285830	Body;Body
29716851	cg00346247	0	0.030166	0.026497	-0.003669	0.017252	-0.0009091	0.733	LOC285830;LOC285830	TSS200;TSS200
29717032	cg22124493	0	0.058734	0.052979	-0.005755	0.006529	-0.004736	0.2	LOC285830;LOC285830	TSS1500;TSS1500
29717651	cg06097213	0	0.554184	0.528566	-0.025618	5.62e-05	-0.033651	0.00226	LOC285830;LOC285830	TSS1500;TSS1500
29717656	cg17514431	0	0.839337	0.827712	-0.011625	0.020696	-0.016945	0.0559	LOC285830;LOC285830	TSS1500;TSS1500
29717917	cg23606396	0	0.262807	0.214975	-0.047832	0.000751	-0.07414	0.00268	LOC285830;LOC285830	TSS1500;TSS1500
29720137	cg21114334	0	0.439736	0.378186	-0.06155	0.00026	-0.05285	0.0687	IFITM4P	TSS1500
29728077	cg24778368	0	0.747082	0.726585	-0.020497	0.000681	-0.018305	0.0798
29768219	cg14236957	5nt	0.747629	0.729672	-0.017957	0.00105	-0.010737	0.254
29768622	cg13322920	0	0.859656	0.848766	-0.01089	0.005593	-0.014438	0.0365
29795595	cg03521696	0	0.143979	0.17287	0.028891	0.001023	0.02726	0.0745	HLA-G	5'UTR
29796105	cg00937691	5nt	0.14238	0.174241	0.031861	0.017964	0.01614	0.492	HLA-G	Body
29796363	cg15174396	0	0.177701	0.161044	-0.016657	0.028254	-0.02494	0.0628	HLA-G	Body
29802588	cg18634398	0	0.84656	0.86974	0.02318	0.005132	0.034198	0.0188
29816166	cg05050652	0	0.037041	0.031177	-0.005864	0.009839	-0.005866	0.141
29817963	cg11862551	0	0.203344	0.23905	0.035706	0.021142	0.028274	0.298
29831661	cg03863342	0	0.781559	0.804161	0.022602	0.049488	-0.000606	0.976
29855110	cg20198242	0	0.543558	0.602527	0.058969	0.01428	0.07139	0.0984	HLA-H	TSS1500
29868221	cg24126931	5nt	0.873651	0.882859	0.009208	0.364309	0.04038	0.0232	HCG2P7	Body
29894737	cg26268701	0	0.068929	0.051204	-0.017725	0.002518	-0.020817	0.0426	HCG4P6	TSS1500
29911011	cg11722179	5nt	0.075627	0.086955	0.011328	0.043351	0.008595	0.384	HLA-A	Body
29911366	cg16742075	5nt	0.137521	0.173945	0.036424	0.00331	0.0362615	0.0942	HLA-A	Body
29913343	cg19585676	ONSITE	0.232285	0.30701	0.074725	0.041116	0.10823	0.0941	HLA-A	3'UTR
29924207	cg18516125	0	0.905729	0.888	-0.017729	0.004688	-0.026231	0.0172
29924471	cg09721423	0	0.902503	0.893209	-0.009294	0.009099	-0.006863	0.27
29942505	cg26071631	0	0.899683	0.874561	-0.025122	0.004256	-0.026016	0.0894	HCG9	TSS1500
29943209	cg00599564	0	0.140496	0.162989	0.022493	0.000476	0.024974	0.0257	HCG9	Body
29943401	cg23244913	0	0.104988	0.131455	0.026467	0.003396	0.039863	0.0119	HCG9	Body
29943408	cg06710082	0	0.08287	0.109715	0.026845	0.000278	0.039414	0.00219	HCG9	Body
29943414	cg04623837	0	0.064958	0.08137	0.016412	0.002316	0.024973	0.00818	HCG9	Body
29943425	cg16368146	0	0.174239	0.219545	0.045306	0.000108	0.070231	0.000549	HCG9	Body
29943460	cg13115683	10nt	0.056236	0.06951	0.013274	0.000643	0.015453	0.0226	HCG9	Body
29943464	cg00530492	5nt	0.106295	0.130992	0.024697	0.001947	0.020684	0.135	HCG9	Body
29943480	cg17639394	10nt	0.08022	0.098028	0.017808	0.000834	0.022821	0.0142	HCG9	Body
29943677	cg14301212	0	0.45864	0.494818	0.036178	0.003657	0.046466	0.0333	HCG9	Body
29945099	cg17253810	5nt	0.160794	0.17751	0.016716	0.041205	0.030087	0.0374	HCG9	Body
29945149	cg27538003	0	0.183116	0.207031	0.023915	0.002066	0.038344	0.00481	HCG9	Body
29945409	cg18609120	5nt	0.949331	0.945544	-0.003787	0.031911	-0.0036026	0.246	HCG9	Body
29945948	cg16690356	ONSITE	0.774871	0.753205	-0.021666	0.001964	-0.0222106	0.0689	HCG9	Body
29960802	cg24400518	5nt	0.698284	0.67197	-0.026314	0.015104	-0.021027	0.268
29970005	cg03410772	0	0.845893	0.797207	-0.048686	1.59e-05	-0.066518	0.000638	NCRNA00171	Body
29974863	cg25318809	0	0.172075	0.18383	0.011755	0.321405	0.043531	0.0369	HLA-J;NCRNA00171	Body;Body
29975032	cg12976581	0	0.090276	0.070259	-0.020017	0.000638	-0.013923	0.167	HLA-J;NCRNA00171	Body;Body
29985999	cg22220991	0	0.900134	0.889941	-0.010193	0.017926	-0.012775	0.0922	NCRNA00171	Body
29987727	cg08258782	0	0.859095	0.851403	-0.007692	0.015019	-0.0078603	0.157	NCRNA00171	Body
29995441	cg11535368	0	0.816252	0.836556	0.020304	0.019043	0.024704	0.118	NCRNA00171	Body
30003910	cg02881170	0	0.87419	0.860542	-0.013648	0.014804	0.003132	0.7395	NCRNA00171	Body
30009180	cg20380424	0	0.859168	0.830637	-0.028531	0.00266	-0.020593	0.207	NCRNA00171	Body
30010005	cg02925872	0	0.91284	0.915519	0.002679	0.377002	0.010965	0.0398	NCRNA00171	Body
30010457	cg26354367	0	0.828258	0.817562	-0.010696	0.026039	0.002749	0.738	NCRNA00171	Body
30010907	cg26453130	0	0.521255	0.483939	-0.037316	0.010817	-0.039367	0.126	NCRNA00171	Body
30013372	cg07281633	0	0.861764	0.85352	-0.008244	0.073917	-0.016614	0.0415	NCRNA00171	Body
30027916	cg17197870	0	0.928648	0.922848	-0.0058	0.036612	-0.005258	0.282	ZNRD1;ZNRD1;NCRNA00171	TSS1500;TSS1500;Body
30028586	cg21793016	0	0.065303	0.066042	0.000739	0.863751	-0.016963	0.02191	ZNRD1;ZNRD1;NCRNA00171	TSS1500;TSS1500;Body
30028760	cg14462343	0	0.03385	0.038375	0.004525	0.011224	0.0009214	0.764	ZNRD1;ZNRD1;NCRNA00171	TSS1500;TSS1500;Body
30029002	cg02383089	0	0.032375	0.035692	0.003317	0.017366	0.002043	0.402	ZNRD1;NCRNA00171;ZNRD1	TSS200;TSS200;TSS200
30029050	cg07481734	0	0.047609	0.046476	-0.001133	0.542204	-0.006665	0.041	NCRNA00171;ZNRD1;ZNRD1;ZNRD1;ZNRD1	TSS200;1stExon;1stExon;5'UTR;5'UTR
30029143	cg01716083	0	0.01373	0.012581	-0.001149	0.159927	-0.0029655	0.0399	NCRNA00171;ZNRD1;ZNRD1;ZNRD1;ZNRD1	TSS200;1stExon;1stExon;5'UTR;5'UTR
30029370	cg07955965	0	0.0166	0.017672	0.001072	0.213089	0.003365	0.0264	ZNRD1;NCRNA00171;ZNRD1	1stExon;TSS1500;Body
30029929	cg13919341	0	0.717862	0.69733	-0.020532	0.017704	-0.027089	0.0758	ZNRD1;NCRNA00171;ZNRD1	Body;TSS1500;Body
30029935	cg06155771	0	0.884202	0.867283	-0.016919	0.004033	-0.023613	0.0222	ZNRD1;NCRNA00171;ZNRD1	Body;TSS1500;Body
30030010	cg07468289	0	0.862349	0.846017	-0.016332	0.028463	-0.0167115	0.203	ZNRD1;NCRNA00171;ZNRD1	Body;TSS1500;Body
30031796	cg14134015	0	0.894686	0.899254	0.004568	0.323022	0.020772	0.00967	ZNRD1;ZNRD1	Body;Body
30031893	cg21317279	0	0.851114	0.83262	-0.018494	0.000607	-0.01881	0.0447	ZNRD1;ZNRD1	Body;Body
30034458	cg18876882	0	0.10132	0.087217	-0.014103	0.010672	-0.0164	0.0971	PPP1R11	TSS1500
30038254	cg26035615	0	0.946677	0.948588	0.001911	0.319231	0.007319	0.0299	RNF39;RNF39	3'UTR;3'UTR
30041178	cg24842142	0	0.852324	0.837226	-0.015098	0.023356	-0.0144788	0.216	RNF39;RNF39	Body;Body
30041727	cg06357743	0	0.825664	0.81343	-0.012234	0.012204	-0.020025	0.0198	RNF39;RNF39	Body;Body
30042385	cg00955769	0	0.112106	0.125842	0.013736	0.011005	0.015144	0.111	RNF39;RNF39	Body;Body
30042630	cg09673602	0	0.169541	0.178395	0.008854	0.241877	0.029055	0.0291	RNF39;RNF39	Body;Body
30042814	cg23745282	0	0.09495	0.102018	0.007068	0.06676	0.013736	0.0438	RNF39;RNF39	Body;Body
30042985	cg03219282	0	0.044085	0.049105	0.00502	0.032932	0.002354	0.567	RNF39;RNF39	Body;Body
30057025	cg16219552	0	0.756175	0.739879	-0.016296	0.027789	-0.029905	0.022
30063768	cg00233257	0	0.931787	0.92664	-0.005147	0.013437	-0.006049	0.0987
30067855	cg03228974	0	0.41233	0.438198	0.025868	0.036143	-0.007946	0.7076
30069065	cg04163475	0	0.099797	0.094511	-0.005286	0.30568	-0.020844	0.0213
30070099	cg19178742	0	0.320076	0.33704	0.016964	0.029074	0.021987	0.109
30070968	cg12152443	0	0.066344	0.06159	-0.004754	0.028187	0.0008691	0.8153	TRIM31	3'UTR
30071344	cg26057104	0	0.063009	0.058499	-0.00451	0.026119	-0.00654	0.0675	TRIM31	Body
30071503	cg00354641	0	0.204447	0.185029	-0.019418	0.034726	-0.027193	0.0941	TRIM31	Body
30073747	cg27351624	0	0.832354	0.810872	-0.021482	0.00186	-0.02293	0.0571	TRIM31	Body
30074219	cg08918709	0	0.840264	0.819475	-0.020789	0.003612	-0.019076	0.126	TRIM31	Body
30074595	cg10446356	0	0.934292	0.925797	-0.008495	0.001323	-0.007574	0.0993	TRIM31	Body
30076742	cg02995061	0	0.709531	0.691844	-0.017687	0.020433	-0.011557	0.387	TRIM31	Body
30078632	cg19878326	0	0.828328	0.813054	-0.015274	0.019644	-0.005329	0.638	TRIM31	Body
30079177	cg01963633	0	0.693994	0.664195	-0.029799	0.071098	-0.06826	0.019	TRIM31	Body
30079524	cg20591745	0	0.850636	0.863025	0.012389	0.023194	0.011046	0.249	TRIM31	Body
30079536	cg07829465	0	0.469007	0.441169	-0.027838	0.00968	-0.039095	0.039	TRIM31	Body
30080264	cg04176169	10nt	0.84201	0.827414	-0.014596	0.024778	-0.019053	0.0967	TRIM31	Body
30080295	cg09816018	0	0.672215	0.633155	-0.03906	6.85e-06	-0.043441	0.0035	TRIM31	Body
30092001	cg09614400	0	0.831479	0.815902	-0.015577	0.003225	-0.004633	0.605
30094300	cg01641092	0	0.860567	0.835472	-0.025095	0.002022	-0.022955	0.1
30095419	cg18055610	0	0.141212	0.157441	0.016229	0.030325	-0.0005914	0.964
30102175	cg21916165	10nt	0.953863	0.949601	-0.004262	0.00806	-0.004362	0.122
30104295	cg10848828	0	0.710293	0.671587	-0.038706	0.000868	-0.034518	0.0867	TRIM40	TSS1500
30104916	cg03251349	0	0.875116	0.866537	-0.008579	0.014974	-0.014171	0.0225	TRIM40	1stExon
30104982	cg05681072	0	0.883872	0.875248	-0.008624	0.02737	-0.006179	0.368	TRIM40	1stExon
30106949	cg09841150	0	0.819579	0.801442	-0.018137	0.021089	-0.013113	0.339	TRIM40	Body
30110123	cg23698950	0	0.857344	0.845013	-0.012331	0.027318	-0.011812	0.23	TRIM40	Body
30112769	cg11963400	0	0.827432	0.807053	-0.020379	0.000833	-0.015842	0.133	TRIM40	Body
30112776	cg08116408	0	0.565705	0.529382	-0.036323	9.42e-06	-0.053783	0.000143	TRIM40	Body
30113074	cg14708905	0	0.798264	0.774839	-0.023425	0.021594	-0.0240061	0.181	TRIM40	Body
30113783	cg08996678	0	0.92341	0.921478	-0.001932	0.473026	-0.013144	0.00472	TRIM40	Body
30113786	cg13280080	0	0.886619	0.878434	-0.008185	0.012635	-0.013381	0.0206	TRIM40	Body
30115829	cg00987918	0	0.589884	0.543562	-0.046322	0.002643	-0.03339	0.211	TRIM40	3'UTR
30115945	cg19685532	0	0.853236	0.832678	-0.020558	0.003719	-0.014449	0.24	TRIM40	3'UTR
30117173	cg08464235	0	0.623597	0.600169	-0.023428	0.008133	-0.0227356	0.143
30120031	cg19495308	0	0.749083	0.724901	-0.024182	0.000504	-0.028231	0.0197	TRIM10;TRIM10	3'UTR;3'UTR
30120365	cg09016806	0	0.895357	0.88508	-0.010277	0.012063	-0.015601	0.0305	TRIM10;TRIM10	3'UTR;3'UTR
30121774	cg18267047	0	0.803912	0.779665	-0.024247	0.004145	-0.020418	0.166	TRIM10;TRIM10	Body;Body
30121853	cg03957649	0	0.953156	0.950001	-0.003155	0.037192	-0.00183	0.491	TRIM10;TRIM10	Body;Body
30122388	cg02638136	0	0.860635	0.840792	-0.019843	0.005061	-0.028039	0.0241	TRIM10;TRIM10	Body;Body
30122523	cg08094206	0	0.825969	0.805417	-0.020552	0.048209	-0.0212018	0.248	TRIM10;TRIM10	Body;Body
30122544	cg07873154	0	0.871325	0.853386	-0.017939	0.088311	-0.036638	0.0489	TRIM10;TRIM10	Body;Body
30122947	cg05266816	0	0.838717	0.825963	-0.012754	0.067144	-0.028408	0.0207	TRIM10;TRIM10	Body;Body
30123226	cg17451015	0	0.796477	0.775503	-0.020974	0.015441	-0.022583	0.138	TRIM10;TRIM10	Body;Body
30123461	cg23977256	0	0.857777	0.840539	-0.017238	0.00507	-0.021922	0.0406	TRIM10;TRIM10	Body;Body
30124240	cg18420781	0	0.626496	0.611964	-0.014532	0.157908	-0.040674	0.0249	TRIM10;TRIM10	Body;Body
30124248	cg25981998	0	0.604578	0.588733	-0.015845	0.126525	-0.046852	0.01	TRIM10;TRIM10	Body;Body
30124299	cg11079936	0	0.503411	0.465763	-0.037648	0.014736	-0.06454	0.0167	TRIM10;TRIM10	Body;Body
30124687	cg20362817	0	0.856525	0.837509	-0.019016	0.000905	-0.02312	0.0208	TRIM10;TRIM10	Body;Body
30124744	cg12251145	0	0.895307	0.883656	-0.011651	0.003462	-0.0122253	0.0794	TRIM10;TRIM10	Body;Body
30124792	cg00550080	0	0.932821	0.924312	-0.008509	0.003329	-0.005105	0.309	TRIM10;TRIM10	Body;Body
30124804	cg03769055	0	0.911009	0.906892	-0.004117	0.034182	0.001849	0.5772	TRIM10;TRIM10	Body;Body
30126535	cg05995496	0	0.425944	0.391831	-0.034113	0.025275	-0.03018	0.26	TRIM10;TRIM10	Body;Body
30127760	cg04560098	0	0.644535	0.603717	-0.040818	0.001882	-0.033603	0.141	TRIM10;TRIM10	Body;Body
30127997	cg03189075	0	0.821905	0.803476	-0.018429	0.000196	-0.023529	0.00623	TRIM10;TRIM10	Body;Body
30128385	cg17232861	0	0.945714	0.941295	-0.004419	0.023071	-0.001281	0.705	TRIM10;TRIM10	1stExon;1stExon
30129346	cg15641463	0	0.941456	0.936453	-0.005003	0.013804	-0.001621	0.645	TRIM10;TRIM10	TSS1500;TSS1500
30130226	cg27091343	0	0.744022	0.724308	-0.019714	0.000738	-0.013816	0.169	TRIM15	TSS1500
30130420	cg18678389	0	0.942825	0.936247	-0.006578	0.001234	-0.008269	0.0201	TRIM15	TSS1500
30130449	cg10708400	0	0.83924	0.815435	-0.023805	0.006626	-0.01624	0.287	TRIM15	TSS1500
30130458	cg02888490	0	0.746626	0.72173	-0.024896	0.003301	-0.0241258	0.103	TRIM15	TSS1500
30130922	cg20101433	0	0.39667	0.433821	0.037151	0.037651	0.0664	0.0353	TRIM15	TSS200
30131189	cg22425467	0	0.34056	0.379267	0.038707	0.011339	0.077	0.00411	TRIM15;TRIM15	5'UTR;1stExon
30131214	cg21856784	0	0.457709	0.488107	0.030398	0.069092	0.07278	0.0134	TRIM15;TRIM15	5'UTR;1stExon
30131219	cg00720829	0	0.494819	0.53192	0.037101	0.018113	0.06761	0.0145	TRIM15;TRIM15	5'UTR;1stExon
30131361	cg05701418	0	0.330899	0.386881	0.055982	0.010912	0.08727	0.0242	TRIM15;TRIM15	5'UTR;1stExon
30131526	cg03609216	0	0.898928	0.910303	0.011375	0.02128	0.006204	0.472	TRIM15	1stExon
30131570	cg02012483	0	0.891165	0.878406	-0.012759	0.003051	-0.0120888	0.108	TRIM15	1stExon
30131586	cg20488756	0	0.893988	0.903316	0.009328	0.008612	0.006535	0.291	TRIM15	1stExon
30131821	cg00628477	0	0.706794	0.689671	-0.017123	0.005054	-0.029823	0.0054	TRIM15	1stExon
30131840	cg01905142	0	0.839952	0.838109	-0.001843	0.609101	-0.012686	0.0445	TRIM15	1stExon
30131971	cg11772804	0	0.80116	0.777999	-0.023161	0.000109	-0.022155	0.0316	TRIM15	Body
30132133	cg03046925	0	0.918416	0.913888	-0.004528	0.09659	-0.011514	0.0164	TRIM15	Body
30135449	cg02879159	0	0.754308	0.721966	-0.032342	0.001212	-0.030549	0.0787	TRIM15	Body
30135523	cg12480375	0	0.83951	0.824045	-0.015465	0.021876	-0.017156	0.149	TRIM15	Body
30135644	cg03242458	0	0.83515	0.822725	-0.012425	0.002153	-0.007995	0.253	TRIM15	Body
30136790	cg24592546	0	0.814453	0.797661	-0.016792	0.004033	-0.014101	0.166	TRIM15	Body
30137056	cg12470367	0	0.889634	0.872428	-0.017206	0.000238	-0.016567	0.0406	TRIM15	Body
30139686	cg25540824	0	0.274059	0.255505	-0.018554	0.023903	-0.009608	0.503	TRIM15	Body
30140231	cg04554928	0	0.242077	0.230349	-0.011728	0.036934	-0.014937	0.132	TRIM15	3'UTR
30140366	cg24677444	0	0.615376	0.595788	-0.019588	0.042489	-0.01966	0.248	TRIM15	3'UTR
30140409	cg17527819	0	0.675298	0.654858	-0.02044	0.027726	-0.034769	0.0338	TRIM15	3'UTR
30140417	cg03261948	0	0.761066	0.741287	-0.019779	0.000378	-0.027663	0.00435	TRIM15	3'UTR
30154770	cg15474894	0	0.805129	0.814073	0.008944	0.242391	0.031275	0.0171	TRIM26	Body
30157269	cg26101655	0	0.892668	0.878118	-0.01455	0.022618	0.0002569	0.981	TRIM26	Body
30157807	cg26311995	0	0.846385	0.832753	-0.013632	0.016118	-0.01794	0.0723	TRIM26	Body
30158196	cg00613385	0	0.893406	0.887087	-0.006319	0.044123	-0.0064614	0.243	TRIM26	Body
30158249	cg04110164	0	0.955555	0.955936	0.000381	0.833958	0.00793	0.0114	TRIM26	Body
30162942	cg10636959	0	0.937499	0.933026	-0.004473	0.026869	-0.001115	0.751	TRIM26	Body
30164453	cg12592610	0	0.951894	0.955308	0.003414	0.013359	0.002198	0.362	TRIM26	Body
30167363	cg11994620	0	0.92745	0.924812	-0.002638	0.291964	-0.009826	0.0255	TRIM26	5'UTR
30170340	cg18200389	0	0.915347	0.907399	-0.007948	0.018604	-0.003117	0.596	TRIM26	5'UTR
30171485	cg04956674	0	0.919515	0.925825	0.00631	0.02653	0.007502	0.135	TRIM26	5'UTR
30171489	cg19956158	0	0.948098	0.944062	-0.004036	0.037213	5.737e-05	0.986	TRIM26	5'UTR
30174651	cg27136023	0	0.932124	0.930177	-0.001947	0.32753	-0.010458	0.0023	TRIM26	5'UTR
30175074	cg14799927	0	0.809326	0.794703	-0.014623	0.021605	-0.009788	0.38	TRIM26	5'UTR
30175092	cg19714347	0	0.805547	0.785191	-0.020356	0.001362	-0.020705	0.0615	TRIM26	5'UTR
30175299	cg07523043	0	0.9054	0.899289	-0.006111	0.010324	0.002106	0.599	TRIM26	5'UTR
30176816	cg05581314	0	0.898986	0.890028	-0.008958	0.013298	-0.013139	0.0393	TRIM26	5'UTR
30178514	cg07711566	0	0.808487	0.773349	-0.035138	0.001177	-0.027227	0.144	TRIM26	5'UTR
30178715	cg02216394	0	0.929745	0.923598	-0.006147	0.049155	0.0004893	0.928	TRIM26	5'UTR
30179435	cg00206463	0	0.730933	0.704507	-0.026426	0.024029	-0.0267676	0.194	TRIM26	5'UTR
30179881	cg12600843	0	0.730981	0.706503	-0.024478	0.023566	-0.013694	0.469	TRIM26	5'UTR
30180759	cg26146731	0	0.03076	0.027906	-0.002854	0.019748	-0.0011801	0.58	TRIM26	5'UTR
30181173	cg12103149	0	0.018571	0.017223	-0.001348	0.107541	-0.0033298	0.0242	TRIM26	TSS200
30182240	cg14986845	0	0.069601	0.064601	-0.005	0.047631	-0.0055443	0.214	TRIM26	TSS1500
30182507	cg10526841	0	0.524949	0.486351	-0.038598	3.84e-05	-0.047038	0.00368	TRIM26	TSS1500
30202368	cg21222544	0	0.432057	0.385164	-0.046893	0.000889	-0.06523	0.0079	HCG17	Body
30206354	cg09701848	0	0.640529	0.605943	-0.034586	0.00041	-0.032282	0.0566	HCG17	Body
30224156	cg19642505	0	0.714414	0.686907	-0.027507	0.008716	0.002454	0.8904
30226888	cg08049736	0	0.877501	0.88208	0.004579	0.291707	0.015931	0.0372	HLA-L	TSS1500
30227104	cg27020253	0	0.477637	0.423133	-0.054504	0.009048	-0.060542	0.0987	HLA-L	TSS1500
30279943	cg14148865	0	0.884556	0.872997	-0.011559	0.049084	-0.006822	0.509	HCG17;HCG18;HCG18;HCG18;HCG18	Body;Body;Body;Body;Body
30289992	cg10133778	0	0.909111	0.901914	-0.007197	0.039041	-0.002735	0.654	HCG17;HCG18;HCG18;HCG18;HCG18	Body;Body;Body;Body;Body
30290258	cg12186939	0	0.891649	0.897626	0.005977	0.156139	0.015458	0.0377	HCG18;HCG18	Body;Body
30291349	cg18286080	0	0.768949	0.751745	-0.017204	0.005646	-0.018538	0.0888	HCG18;HCG18	Body;Body
30293258	cg15572656	0	0.418108	0.384348	-0.03376	0.019879	-0.01439	0.569	TRIM39;HCG18;HCG18	TSS1500;Body;Body
30294015	cg00124432	0	0.027776	0.028704	0.000928	0.377961	0.0039221	0.0339	TRIM39;HCG18;HCG18;TRIM39	TSS1500;Body;Body;TSS1500
30294032	cg07068375	0	0.030509	0.037194	0.006685	0.003447	0.0070949	0.076	TRIM39;HCG18;HCG18;TRIM39	TSS1500;Body;Body;TSS1500
30294117	cg15213565	0	0.035373	0.040207	0.004834	0.046438	0.0074	0.0846	TRIM39;HCG18;HCG18;TRIM39	TSS1500;Body;Body;TSS1500
30296689	cg12340546	0	0.937014	0.941391	0.004377	0.024932	0.0037121	0.279	TRIM39;TRIM39	5'UTR;5'UTR
30297565	cg14066298	0	0.891157	0.879819	-0.011338	0.008036	-0.015405	0.0406	TRIM39;TRIM39	Body;Body
30303126	cg21426759	0	0.934901	0.928079	-0.006822	0.021431	-0.009034	0.0841	TRIM39;TRIM39	Body;Body
30308095	cg24396074	0	0.957406	0.95451	-0.002896	0.046609	-0.004161	0.106	TRIM39;TRIM39	Body;Body
30308712	cg08223651	0	0.903587	0.891285	-0.012302	0.026263	-0.006803	0.482	TRIM39;TRIM39	Body;Body
30309489	cg03118443	0	0.960643	0.957751	-0.002892	0.014782	-0.0037	0.0766	TRIM39;TRIM39	Body;Body
30311626	cg10454368	0	0.936359	0.937454	0.001095	0.636278	0.008123	0.0451	RPP21	TSS1500
30312941	cg10542419	0	0.033738	0.038984	0.005246	0.015254	0.010168	0.00748	RPP21;RPP21	5'UTR;1stExon
30325734	cg07653289	0	0.154626	0.131007	-0.023619	0.000236	-0.020419	0.0649
30411934	cg01824410	0	0.117807	0.13824	0.020433	0.007583	0.007999	0.545
30418845	cg10110083	0	0.022578	0.021844	-0.000734	0.4926	-0.0045365	0.0149
30418847	cg24427993	0	0.026432	0.024826	-0.001606	0.123192	-0.0037137	0.0435
30434514	cg15174951	0	0.036872	0.030282	-0.00659	0.002723	-0.009564	0.0131
30434523	cg09364338	0	0.141391	0.10269	-0.038701	0.000652	-0.042064	0.0332
30449081	cg15921779	0	0.072168	0.078533	0.006365	0.035028	0.014072	0.00804
30449172	cg18750167	0	0.054464	0.06155	0.007086	0.028376	0.005351	0.346
30452529	cg27375351	0	0.835804	0.834176	-0.001628	0.716158	-0.017797	0.0222
30455903	cg08416870	0	0.86526	0.883471	0.018211	0.012473	0.021001	0.101	HLA-E	TSS1500
30468788	cg06274766	0	0.303643	0.344085	0.040442	0.015131	0.047039	0.108
30478456	cg04146588	0	0.865006	0.868251	0.003245	0.62861	0.034348	0.00277
30483886	cg10830822	0	0.02151	0.023261	0.001751	0.164833	0.0051223	0.021
30496072	cg10692140	0	0.429008	0.393909	-0.035099	0.035885	-0.008095	0.781
30509595	cg04968197	0	0.033443	0.028464	-0.004979	0.001547	-0.007771	0.00477	GNL1	3'UTR
30509642	cg05013027	0	0.102524	0.120344	0.01782	0.007756	0.021277	0.0703	GNL1	3'UTR
30520221	cg07645004	0	0.92572	0.929825	0.004105	0.030098	0.000229	0.944	GNL1	Body
30520702	cg15201677	0	0.895182	0.901814	0.006632	0.011053	0.0071547	0.119	GNL1	Body
30521181	cg21022447	0	0.919187	0.909671	-0.009516	0.002934	-0.006774	0.222	GNL1	Body
30522217	cg27516073	0	0.944499	0.938792	-0.005707	0.008468	-0.0055187	0.146	GNL1	Body
30523072	cg03000305	0	0.300987	0.313542	0.012555	0.044413	0.0181	0.101	GNL1;PRR3;PRR3	Body;TSS1500;TSS1500
30524240	cg16389817	0	0.060792	0.055922	-0.00487	0.016406	-0.00394	0.268	PRR3;GNL1;PRR3;GNL1	TSS1500;5'UTR;TSS1500;1stExon
30524609	cg24066072	0	0.017913	0.015812	-0.002101	0.023499	-0.0023631	0.148	PRR3;PRR3;PRR3;GNL1;PRR3;GNL1	5'UTR;5'UTR;1stExon;5'UTR;1stExon;1stExon
30525976	cg01246434	0	0.640659	0.624526	-0.016133	0.037589	-0.009791	0.472	PRR3;PRR3;GNL1;PRR3	Body;Body;TSS1500;ExonBnd
30526264	cg25759366	0	0.93682	0.931545	-0.005275	0.024629	0.0008046	0.842	PRR3;PRR3;GNL1	Body;Body;TSS1500
30538986	cg04714201	0	0.031749	0.034249	0.0025	0.046731	0.0007224	0.742	ABCF1;ABCF1	TSS200;TSS200
30539072	cg12495593	0	0.018996	0.019553	0.000557	0.446564	0.0026005	0.0434	ABCF1;ABCF1	TSS200;TSS200
30541653	cg22953267	0	0.769376	0.757357	-0.012019	0.027137	-0.017184	0.0735	ABCF1;ABCF1	Body;Body
30557162	cg06702163	0	0.940133	0.944019	0.003886	0.023729	0.005983	0.0485	ABCF1;ABCF1	Body;Body
30558425	cg10982113	5nt	0.776852	0.746867	-0.029985	7.7e-06	-0.018708	0.0946	ABCF1;ABCF1	Body;Body
30558470	cg05177685	0	0.887659	0.873311	-0.014348	0.010137	-0.003623	0.706	ABCF1;ABCF1	Body;Body
30560164	cg14984210	0	0.955937	0.956696	0.000759	0.586462	0.00525	0.0314
30565190	cg22366909	0	0.652334	0.619911	-0.032423	0.001725	-0.039962	0.0272
30568532	cg13170891	0	0.929643	0.923318	-0.006325	0.010771	-0.006858	0.115	PPP1R10	3'UTR
30580928	cg04862321	0	0.654597	0.637201	-0.017396	0.00103	-0.0175671	0.0568	PPP1R10	5'UTR
30581820	cg13522406	0	0.733817	0.71903	-0.014787	0.024481	-0.011882	0.303	PPP1R10	5'UTR
30582333	cg23583454	0	0.207988	0.192691	-0.015297	0.075678	-0.035422	0.0172	PPP1R10	5'UTR
30585023	cg08917831	0	0.088501	0.082603	-0.005898	0.043408	-0.00967	0.0609	MRPS18B;PPP1R10	TSS1500;TSS200
30585103	cg25448947	0	0.043456	0.048096	0.00464	0.032635	0.0054412	0.154	MRPS18B;PPP1R10;PPP1R10	TSS1500;TSS200;TSS200
30585122	cg00990221	0	0.046798	0.03883	-0.007968	0.023314	-0.016897	0.00599	MRPS18B;PPP1R10	TSS1500;TSS200
30585409	cg17762168	0	0.062031	0.057375	-0.004656	0.012046	-0.007373	0.024	MRPS18B;PPP1R10	TSS200;TSS1500
30586468	cg04176995	0	0.536569	0.503022	-0.033547	0.0086	-0.017476	0.43	MRPS18B;PPP1R10	Body;TSS1500
30587497	cg01702407	0	0.948896	0.942725	-0.006171	0.035476	-0.004529	0.38	MRPS18B	Body
30587514	cg27304199	0	0.952453	0.949105	-0.003348	0.061463	-0.006825	0.0301	MRPS18B	Body
30587533	cg11738164	0	0.966243	0.967888	0.001645	0.154374	0.0061776	0.00207	MRPS18B	Body
30588689	cg03473408	0	0.824451	0.806914	-0.017537	0.008421	-0.02856	0.0139	MRPS18B	Body
30594296	cg22759096	0	0.73229	0.717938	-0.014352	0.002014	-0.019269	0.0179	C6orf134	TSS1500
30594543	cg08081524	0	0.064163	0.070841	0.006678	0.103887	0.014434	0.0467	C6orf134	TSS200
30594702	cg26934609	0	0.016298	0.016522	0.000224	0.770266	-0.0029194	0.02656	C6orf134	1stExon
30594709	cg13964084	0	0.02872	0.028194	-0.000526	0.56265	-0.0032136	0.0437	C6orf134	1stExon
30594862	cg15729859	0	0.024146	0.023042	-0.001104	0.312207	-0.0046762	0.0145	C6orf134	Body
30609581	cg10115206	0	0.882793	0.87063	-0.012163	0.000245	-0.014448	0.0121	ATAT1;ATAT1;ATAT1	Body;Body;Body
30611046	cg03724059	0	0.967715	0.964748	-0.002967	0.015393	-0.0050745	0.0186	C6orf134	Body
30614650	cg04143539	0	0.117063	0.115131	-0.001932	0.562037	-0.011615	0.047	C6orf136;C6orf136;C6orf136	TSS200;TSS200;TSS200
30614823	cg26473478	0	0.026408	0.028283	0.001875	0.046774	0.0019997	0.229	C6orf136;C6orf136;C6orf136;C6orf136;C6orf136;C6orf136	1stExon;5'UTR;1stExon;5'UTR;1stExon;5'UTR
30615859	cg27375297	0	0.062949	0.059079	-0.00387	0.24503	-0.01326	0.0235	C6orf136;C6orf136;C6orf136	Body;Body;Body
30617675	cg11148207	0	0.942129	0.939015	-0.003114	0.037829	-0.005209	0.0492	C6orf136;C6orf136;C6orf136	Body;Body;Body
30617896	cg20373032	0	0.90708	0.895881	-0.011199	0.020046	-0.005304	0.528	C6orf136;C6orf136;C6orf136	Body;Body;Body
30620732	cg02434880	0	0.913051	0.909057	-0.003994	0.243911	-0.013796	0.022	C6orf136;C6orf136;C6orf136	3'UTR;3'UTR;3'UTR
30629582	cg12895232	0	0.922874	0.916381	-0.006493	0.004371	-0.01318	0.000933	DHX16;DHX16	Body;Body
30640154	cg18906353	0	0.172731	0.194044	0.021313	0.023508	0.041602	0.012	DHX16;DHX16	Body;Body
30640228	cg13411122	0	0.105391	0.101961	-0.00343	0.369147	-0.014085	0.0359	DHX16;DHX16	Body;Body
30640445	cg21988569	0	0.065195	0.06726	0.002065	0.346897	0.008293	0.0316	DHX16;DHX16	1stExon;Body
30640543	cg24450157	0	0.033263	0.034755	0.001492	0.261971	0.004924	0.0356	DHX16;DHX16	1stExon;Body
30640833	cg14191698	0	0.033072	0.030885	-0.002187	0.115572	-0.00482	0.0497	DHX16;DHX16	TSS200;TSS200
30644235	cg07939503	0	0.931776	0.926988	-0.004788	0.084104	-0.01242	0.0108	KIAA1949;KIAA1949	3'UTR;3'UTR
30644478	cg03193893	0	0.935893	0.940389	0.004496	0.016521	0.003373	0.304	KIAA1949;KIAA1949	3'UTR;3'UTR
30646794	cg09374772	0	0.196429	0.165386	-0.031043	0.006742	-0.036159	0.0722	KIAA1949;KIAA1949	Body;Body
30653242	cg08253704	0	0.062087	0.058023	-0.004064	0.039058	-0.002806	0.418	KIAA1949;KIAA1949	Body;1stExon
30653736	cg12197421	0	0.063846	0.065475	0.001629	0.558261	0.013503	0.00485	KIAA1949;KIAA1949	Body;1stExon
30654711	cg17228286	0	0.038421	0.031961	-0.00646	3.39e-05	-0.005647	0.0339	KIAA1949;KIAA1949;KIAA1949	5'UTR;5'UTR;1stExon
30654722	cg06303288	0	0.020995	0.019075	-0.00192	0.030096	-0.0024641	0.115	KIAA1949;KIAA1949;KIAA1949	5'UTR;5'UTR;1stExon
30655400	cg25807071	0	0.036723	0.040859	0.004136	0.012537	0.006895	0.0181	KIAA1949;KIAA1949;KIAA1949	TSS1500;5'UTR;1stExon
30655696	cg21369949	0	0.250063	0.255642	0.005579	0.56141	0.035891	0.0327	PPP1R18;PPP1R18	TSS1500;TSS200
30657088	cg20800391	0	0.928979	0.924536	-0.004443	0.056719	-0.011504	0.0049	NRM;KIAA1949	Body;TSS1500
30657469	cg20405697	0	0.796444	0.784924	-0.01152	0.046443	-0.015166	0.138	NRM	Body
30657984	cg07448742	0	0.805473	0.785352	-0.020121	0.002829	-0.02012	0.0873	NRM	Body
30658014	cg11784631	0	0.593392	0.571164	-0.022228	0.031694	-0.0221051	0.225	NRM	Body
30658303	cg27214030	0	0.251383	0.263359	0.011976	0.02902	0.015199	0.116	NRM	Body
30658941	cg07870713	0	0.024927	0.029018	0.004091	0.005933	0.005953	0.0227	NRM	TSS200
30670957	cg23886643	0	0.968631	0.970715	0.002084	0.041786	0.0003927	0.826	1	Body
30675035	cg25267148	0	0.945985	0.946457	0.000472	0.754546	-0.005902	0.0226	1	Body
30684340	cg11498582	0	0.841481	0.821395	-0.020086	0.000371	-0.02003	0.0404	1	5'UTR
30684406	cg06315208	0	0.849284	0.827831	-0.021453	0.002941	-0.009987	0.421	1	5'UTR
30684931	cg10277195	0	0.044265	0.041148	-0.003117	0.030501	-0.009573	0.000116	1	5'UTR
30684939	cg06074256	0	0.048537	0.043717	-0.00482	0.008051	-0.002751	0.384	1	5'UTR
30685136	cg16253551	0	0.078738	0.075577	-0.003161	0.114218	-0.007117	0.0442	MDC1;MDC1	1stExon;5'UTR
30685229	cg23485400	0	0.015887	0.017635	0.001748	0.034092	0.0011969	0.409	MDC1;MDC1	1stExon;5'UTR
30685271	cg14029839	0	0.024757	0.022315	-0.002442	0.039536	-0.0008609	0.678	MDC1;MDC1	1stExon;5'UTR
30685406	cg15622885	0	0.026488	0.022984	-0.003504	0.000171	-0.0038439	0.0173	MDC1;MDC1	1stExon;5'UTR
30685534	cg05317081	0	0.033302	0.028478	-0.004824	0.043574	-0.001276	0.76	1	TSS200
30685737	cg18611205	0	0.208657	0.172559	-0.036098	0.018788	-0.04559	0.0922	1	TSS1500
30686511	cg03151709	0	0.841303	0.813044	-0.028259	0.000181	-0.023811	0.0665	1	TSS1500
30686652	cg09072601	0	0.855505	0.834304	-0.021201	0.007241	-0.024971	0.0717	MDC1;TUBB;TUBB;TUBB;TUBB	TSS1500;TSS1500;TSS1500;TSS1500;TSS1500
30686902	cg17950410	0	0.805386	0.777053	-0.028333	0.009736	-0.031907	0.0961	TUBB;MDC1	TSS1500;TSS1500
30686922	cg08680415	0	0.734892	0.693222	-0.04167	0.000636	-0.03751	0.0745	TUBB;MDC1	TSS1500;TSS1500
30687159	cg05125809	0	0.713353	0.68048	-0.032873	6.33e-06	-0.0323418	0.00916	TUBB	TSS1500
30687197	cg27505349	0	0.810816	0.797405	-0.013411	0.038297	-0.010179	0.371	TUBB	TSS1500
30687221	cg15677364	0	0.466252	0.436842	-0.02941	0.012633	-0.014034	0.492	TUBB	TSS1500
30687511	cg01340312	0	0.31604	0.282408	-0.033632	0.017288	-0.02938	0.236	TUBB	TSS1500
30689219	cg01043997	0	0.194638	0.199899	0.005261	0.399172	0.022465	0.0406	TUBB	Body
30689640	cg00091044	0	0.020404	0.019888	-0.000516	0.562733	-0.0034097	0.0287	TUBB	Body
30690542	cg07174917	0	0.016582	0.018293	0.001711	0.024898	0.0030928	0.0214	TUBB	Body
30690844	cg26721803	0	0.434338	0.398298	-0.03604	0.020675	-0.032902	0.229	TUBB	Body
30698905	cg10513302	0	0.238074	0.254093	0.016019	0.034981	0.010327	0.439	FLOT1	Body
30699363	cg02182754	0	0.968284	0.965447	-0.002837	0.013699	-0.0009833	0.622	FLOT1	Body
30703704	cg21435957	0	0.708506	0.706336	-0.00217	0.847878	0.040115	0.04012	FLOT1	Body
30704998	cg13534892	0	0.537993	0.510736	-0.027257	0.005403	-0.044319	0.01	FLOT1	Body
30706717	cg19573580	0	0.871613	0.904865	0.033252	0.008615	0.03322	0.134	FLOT1	Body
30706810	cg11523325	0	0.848534	0.869422	0.020888	0.005982	0.028101	0.0346	FLOT1	Body
30709670	cg23775991	0	0.325296	0.294662	-0.030634	0.007668	-0.005424	0.783	FLOT1	Body
30709803	cg17840178	0	0.360958	0.330913	-0.030045	0.028341	-0.004324	0.856	FLOT1	Body
30710169	cg05832812	0	0.073096	0.067737	-0.005359	0.026007	-0.004528	0.284	FLOT1	5'UTR
30710788	cg15549931	0	0.033783	0.032934	-0.000849	0.363937	-0.003437	0.0366	FLOT1	TSS1500
30711022	cg02915939	0	0.032239	0.029799	-0.00244	0.02369	-0.0031004	0.103	IER3;FLOT1	3'UTR;TSS1500
30712331	cg09127400	0	0.037809	0.04018	0.002371	0.156699	0.006148	0.0374	IER3	TSS200
30712559	cg00985729	0	0.217391	0.202997	-0.014394	0.047586	-0.006666	0.601	IER3	TSS1500
30720108	cg14753356	0	0.828675	0.809691	-0.018984	0.008514	-0.026224	0.0388
30737007	cg14129735	0	0.069584	0.081333	0.011749	0.019973	0.010061	0.256
30743183	cg02603315	0	0.909402	0.902626	-0.006776	0.035524	-0.0060347	0.288
30748282	cg23279437	0	0.905507	0.897929	-0.007578	0.026103	-0.014594	0.015
30785152	cg08854628	0	0.582498	0.547561	-0.034937	0.014565	-0.031155	0.214	LINC00243	Body
30804271	cg15910469	0	0.961877	0.965035	0.003158	0.04584	0.002101	0.45
30816080	cg01471240	0	0.858203	0.844625	-0.013578	0.035192	-0.016777	0.14
30824929	cg24195349	0	0.764533	0.73423	-0.030303	0.003426	-0.036775	0.0427
30825312	cg19571244	0	0.598674	0.55807	-0.040604	0.000367	-0.060917	0.00217
30845666	cg18023418	0	0.036699	0.03358	-0.003119	0.022417	-0.003462	0.15
30848726	cg00204743	0	0.918062	0.92438	0.006318	0.00243	0.0007566	0.83
30850543	cg08951271	0	0.816256	0.800058	-0.016198	0.005048	-0.0167249	0.0982	DDR1	TSS1500
30851069	cg08469255	0	0.49821	0.53065	0.03244	0.036636	0.04683	0.0877	DDR1;DDR1	TSS1500;TSS1500
30851632	cg16707952	5nt	0.872481	0.884091	0.01161	0.036378	0.015944	0.104	DDR1;DDR1	TSS1500;TSS1500
30851928	cg06893977	0	0.007157	0.006716	-0.000441	0.33664	-0.0018307	0.023	DDR1;DDR1	TSS1500;5'UTR
30852079	cg19894264	0	0.027554	0.027838	0.000284	0.794331	0.0038074	0.0454	DDR1;DDR1;DDR1;DDR1;DDR1;DDR1	TSS1500;5'UTR;5'UTR;TSS1500;TSS1500;TSS1500
30852307	cg23001000	0	0.020479	0.022812	0.002333	0.006274	0.0002376	0.8704	DDR1;DDR1	TSS200;5'UTR
30852761	cg06012011	0	0.080482	0.074274	-0.006208	0.009874	-0.009354	0.0272	DDR1;DDR1	5'UTR;5'UTR
30852777	cg09281154	0	0.035488	0.035519	3.1e-05	0.985154	-0.005825	0.0413	DDR1;DDR1	5'UTR;5'UTR
30853948	cg16215084	0	0.603474	0.642011	0.038537	0.034841	0.041581	0.197	DDR1;DDR1	5'UTR;5'UTR
30854011	cg26321999	0	0.422356	0.443478	0.021122	0.022664	0.029335	0.0728	DDR1;DDR1	5'UTR;5'UTR
30854109	cg00934322	0	0.923277	0.931787	0.00851	0.029157	0.009872	0.151	DDR1;DDR1	5'UTR;5'UTR
30856121	cg11530564	0	0.873323	0.865035	-0.008288	0.040069	-0.017436	0.0142	DDR1;DDR1;DDR1	TSS1500;5'UTR;5'UTR
30856491	cg00466425	0	0.810437	0.796711	-0.013726	0.004283	-0.0140007	0.0958	DDR1;DDR1;DDR1;DDR1	5'UTR;1stExon;5'UTR;5'UTR
30857892	cg17711252	0	0.886773	0.875727	-0.011046	0.006943	0.001684	0.8074	DDR1;DDR1;DDR1;DDR1;DDR1;DDR1;DDR1;DDR1;DDR1;MIR4640	Body;Body;Body;Body;Body;Body;Body;Body;Body;TSS1500
30858050	cg24636809	0	0.790434	0.779874	-0.01056	0.010099	-0.016802	0.02	DDR1;DDR1;DDR1;DDR1;DDR1;DDR1;DDR1;DDR1;DDR1;MIR4640	Body;Body;Body;Body;Body;Body;Body;Body;Body;TSS1500
30858606	cg12316667	0	0.863199	0.852697	-0.010502	0.006287	-0.014985	0.0265	DDR1;DDR1;DDR1;DDR1;DDR1;DDR1;DDR1;DDR1;DDR1;MIR4640	Body;Body;Body;Body;Body;Body;Body;Body;Body;TSS200
30858825	cg23562526	0	0.94845	0.950336	0.001886	0.323173	0.007321	0.029	DDR1;DDR1;DDR1;DDR1;DDR1;DDR1;DDR1;DDR1;DDR1	Body;Body;Body;Body;Body;Body;Body;Body;Body
30859176	cg15720085	0	0.847409	0.836187	-0.011222	0.006627	-0.013405	0.0648	DDR1;DDR1;DDR1;DDR1;DDR1;DDR1;DDR1;DDR1;DDR1	Body;Body;Body;Body;Body;Body;Body;Body;Body
30859855	cg06200824	0	0.736779	0.714982	-0.021797	1.35e-05	-0.025036	0.00364	DDR1;DDR1;DDR1	Body;Body;Body
30860014	cg27237814	0	0.758903	0.745262	-0.013641	0.034215	-0.010634	0.348	DDR1;DDR1;DDR1	Body;Body;Body
30860175	cg02376496	0	0.905898	0.894626	-0.011272	0.01252	-0.008532	0.28	DDR1;DDR1;DDR1	Body;Body;Body
30860960	cg08673763	0	0.90187	0.893284	-0.008586	0.042134	-0.0091305	0.221	DDR1;DDR1;DDR1	Body;Body;Body
30865356	cg16991253	0	0.94026	0.938052	-0.002208	0.23282	-0.006408	0.0498	DDR1;DDR1;DDR1;DDR1;DDR1;DDR1;DDR1;DDR1;DDR1;DDR1;DDR1;DDR1;DDR1;DDR1;DDR1;DDR1;DDR1;DDR1	Body;Body;Body;Body;Body;Body;Body;Body;ExonBnd;ExonBnd;ExonBnd;ExonBnd;ExonBnd;ExonBnd;ExonBnd;ExonBnd;ExonBnd;3'UTR
30867748	cg16993957	0	0.819615	0.798117	-0.021498	0.003057	-0.025133	0.048	DDR1;DDR1;DDR1	3'UTR;3'UTR;3'UTR
30871677	cg18709166	0	0.74172	0.723816	-0.017904	0.021225	-0.0183038	0.181
30875752	cg19597450	0	0.044335	0.04676	0.002425	0.223061	0.007385	0.0353	GTF2H4	TSS1500
30875854	cg11403689	0	0.045249	0.040734	-0.004515	0.041439	0.004348	0.24192	GTF2H4	TSS200
30875883	cg23142900	0	0.024681	0.027869	0.003188	0.028881	0.006165	0.0165	GTF2H4	TSS200
30877958	cg24507551	0	0.903066	0.893003	-0.010063	0.002378	-0.011438	0.0483	GTF2H4	Body
30878864	cg17633074	0	0.760039	0.7308	-0.029239	0.003011	-0.039243	0.0232	GTF2H4	Body
30879000	cg03155896	0	0.922368	0.916838	-0.00553	0.033803	-0.010851	0.0181	GTF2H4	Body
30881112	cg08617970	0	0.900962	0.896585	-0.004377	0.040916	0.0001569	0.966	VARS2;VARS2;VARS2;GTF2H4	TSS1500;TSS1500;TSS1500;Body
30881893	cg11959708	0	0.151357	0.146432	-0.004925	0.442258	-0.02271	0.0438	VARS2;VARS2;VARS2	TSS1500;TSS200;TSS200
30882208	cg19331040	5nt	0.035246	0.033508	-0.001738	0.211685	-0.008015	0.000819	VARS2;VARS2;VARS2	1stExon;5'UTR;5'UTR
30882213	cg05853013	0	0.033445	0.035153	0.001708	0.181705	0.0047668	0.0346	VARS2;VARS2;VARS2	1stExon;5'UTR;5'UTR
30882355	cg26467571	0	0.057919	0.052234	-0.005685	0.007477	-0.002523	0.493	VARS2;VARS2;VARS2	5'UTR;5'UTR;Body
30882641	cg15848685	0	0.419413	0.34741	-0.072003	0.001653	-0.0936	0.0189	VARS2;VARS2;VARS2	Body;5'UTR;Body
30882671	cg12457901	0	0.283224	0.238273	-0.044951	0.003114	-0.041022	0.122	VARS2;VARS2;VARS2	Body;5'UTR;Body
30882708	cg16958594	0	0.580833	0.528027	-0.052806	0.001379	-0.06891	0.017	VARS2;VARS2;VARS2	Body;5'UTR;Body
30882994	cg15978899	0	0.839501	0.822317	-0.017184	0.039273	-0.036294	0.0134	VARS2;VARS2;VARS2	Body;5'UTR;Body
30883001	cg00933603	0	0.840843	0.821314	-0.019529	0.012851	-0.014004	0.307	VARS2;VARS2;VARS2	Body;5'UTR;Body
30883192	cg00244776	0	0.675529	0.649922	-0.025607	0.004195	-0.036562	0.0199	VARS2;VARS2;VARS2	Body;5'UTR;Body
30883203	cg02149965	0	0.852211	0.839029	-0.013182	0.056796	-0.026222	0.0319	VARS2;VARS2;VARS2	Body;5'UTR;Body
30883526	cg19013222	0	0.297096	0.279655	-0.017441	0.026066	-0.026812	0.0526	VARS2;VARS2;VARS2	Body;5'UTR;Body
30885141	cg18881094	0	0.866775	0.865915	-0.00086	0.887543	0.02479	0.01692	VARS2;VARS2;VARS2	Body;Body;Body
30899568	cg26672776	0	0.700141	0.678008	-0.022133	0.000153	-0.033281	0.00106	SFTA2	Body
30899649	cg13561028	0	0.714582	0.700036	-0.014546	0.002306	-0.020436	0.0146	SFTA2	Body
30900197	cg14034870	0	0.707972	0.6818	-0.026172	9.47e-05	-0.033462	0.004	SFTA2	TSS1500
30900587	cg02128283	0	0.540573	0.507007	-0.033566	0.006998	-0.04226	0.0533	SFTA2	TSS1500
30901148	cg27369431	0	0.807348	0.793907	-0.013441	0.040085	-0.018165	0.116	SFTA2	TSS1500
30902937	cg18849204	0	0.584682	0.551483	-0.033199	0.009151	-0.028726	0.198
30904981	cg08487909	0	0.696982	0.677381	-0.019601	0.002553	-0.018363	0.105
30907672	cg05949502	0	0.794552	0.775496	-0.019056	0.005585	-0.02251	0.0621	DPCR1	TSS1500
30908302	cg08711281	0	0.82019	0.81056	-0.00963	0.042278	-0.020732	0.0131	DPCR1	TSS1500
30908739	cg04572540	0	0.776547	0.754618	-0.021929	0.000184	-0.022935	0.0238	DPCR1	TSS200
30910646	cg09872928	0	0.142482	0.134676	-0.007806	0.270461	-0.02724	0.0288	DPCR1	Body
30910941	cg03689225	0	0.316339	0.283379	-0.03296	0.00608	-0.036045	0.0871	DPCR1	Body
30915371	cg13267551	0	0.712303	0.68495	-0.027353	0.014035	-0.029431	0.133	DPCR1	Body
30920123	cg04559908	0	0.654383	0.619218	-0.035165	0.002578	-0.037271	0.0675	DPCR1	Body
30920171	cg18950108	0	0.771284	0.743461	-0.027823	0.000891	-0.029619	0.0422	DPCR1	Body
30921630	cg18964706	0	0.874489	0.863253	-0.011236	0.017773	-0.0111168	0.182	DPCR1	3'UTR
30921757	cg11554728	0	0.8638	0.854847	-0.008953	0.06967	-0.022025	0.0112	DPCR1	3'UTR
30923306	cg11935153	0	0.043453	0.036975	-0.006478	0.035097	-0.00804	0.138
30923327	cg04464085	0	0.0775	0.074562	-0.002938	0.217761	-0.008444	0.0447
30929240	cg08695554	ONSITE	0.891783	0.875859	-0.015924	0.003098	-0.030916	0.00102
30931700	cg20105955	0	0.91898	0.918832	-0.000148	0.964723	0.011713	0.0438
30950666	cg11062798	0	0.822051	0.814162	-0.007889	0.046723	-0.013213	0.0595	MUC21	TSS1500
30950779	cg13464738	0	0.734467	0.711544	-0.022923	0.001922	-0.029257	0.0237	MUC21	TSS1500
30951917	cg04230397	0	0.785114	0.758535	-0.026579	0.005957	-0.017929	0.286	MUC21	Body
30952064	cg18921025	0	0.778015	0.760894	-0.017121	0.043782	-0.006431	0.665	MUC21	Body
30953064	cg22021975	0	0.833109	0.813334	-0.019775	0.000312	-0.027361	0.00419	MUC21	Body
30955412	cg02611812	0	0.888622	0.876685	-0.011937	0.024794	-0.012648	0.177	MUC21	Body
30955421	cg03228567	0	0.792935	0.770718	-0.022217	0.001857	-0.004028	0.7388	MUC21	Body
30955425	cg26183708	0	0.700258	0.663125	-0.037133	0.000514	-0.035319	0.0555	MUC21	Body
30955628	cg01670444	0	0.795644	0.785006	-0.010638	0.075778	-0.021883	0.0379	MUC21	Body
30955950	cg03500771	0	0.950964	0.949459	-0.001505	0.291082	-0.005423	0.0305	MUC21	Body
30956221	cg07491399	0	0.848096	0.849227	0.001131	0.924189	0.077814	4.79e-05	MUC21	3'UTR
30956603	cg22372131	0	0.740006	0.728594	-0.011412	0.064369	-0.021957	0.044	MUC21	3'UTR
30957462	cg24679174	0	0.921786	0.915482	-0.006304	0.025866	-0.0070236	0.159	MUC21	3'UTR
30966938	cg17246557	0	0.887622	0.873923	-0.013699	0.021173	-0.015642	0.135
30978240	cg05422740	0	0.682608	0.674546	-0.008062	0.097641	-0.022463	0.00855	MUC22	5'UTR
30984668	cg21505231	0	0.782818	0.763972	-0.018846	0.000327	-0.024069	0.00839
31005837	cg20984924	0	0.931651	0.926036	-0.005615	0.037483	-0.008374	0.0791
31009289	cg20975354	0	0.897565	0.871507	-0.026058	2.09e-05	-0.014943	0.145
31010597	cg06855286	0	0.509828	0.499525	-0.010303	0.329019	-0.038996	0.0357
31010701	cg16398511	0	0.332145	0.361391	0.029246	0.034287	-0.003569	0.881
31010742	cg18595780	0	0.263197	0.296725	0.033528	0.019003	0.009512	0.701
31018523	cg10715333	0	0.880888	0.866179	-0.014709	0.003372	-0.015601	0.0754
31019554	cg06750948	10nt	0.804534	0.779401	-0.025133	0.004916	-0.021636	0.165
31021422	cg14119792	0	0.577172	0.540397	-0.036775	0.010993	-0.04946	0.052	HCG22	TSS1500
31023257	cg06003958	0	0.855956	0.830508	-0.025448	0.003889	-0.020339	0.185	HCG22	Body
31023286	cg20638127	0	0.789798	0.757893	-0.031905	0.001439	-0.032681	0.11	HCG22	Body
31023709	cg11369599	0	0.91209	0.900778	-0.011312	0.000621	-0.015544	0.00706	HCG22	Body
31024191	cg08651007	0	0.825826	0.814211	-0.011615	0.017009	-0.022948	0.00732	HCG22	Body
31025759	cg15520752	0	0.895229	0.881372	-0.013857	0.002916	-0.014964	0.066	HCG22	Body
31025933	cg13525397	0	0.906942	0.89763	-0.009312	0.020271	-0.011466	0.105	HCG22	Body
31025949	cg24764810	0	0.792256	0.760828	-0.031428	1.24e-05	-0.034767	0.00485	HCG22	Body
31026105	cg08448622	0	0.887032	0.874629	-0.012403	0.027025	-0.01973	0.0463	HCG22	Body
31026215	cg19195712	0	0.628396	0.587774	-0.040622	0.000725	-0.041433	0.0464	HCG22	Body
31026287	cg07717512	0	0.610601	0.590374	-0.020227	0.042406	-0.025361	0.146	HCG22	Body
31034042	cg22786748	0	0.491759	0.458775	-0.032984	0.028212	-0.04373	0.0992
31038842	cg12064202	0	0.761123	0.749502	-0.011621	0.058264	-0.02244	0.0384
31039043	cg21460625	0	0.707022	0.694256	-0.012766	0.033049	-0.021142	0.0456
31039180	cg23633028	0	0.786783	0.762295	-0.024488	0.00539	-0.023181	0.13
31047598	cg12089712	0	0.065952	0.060642	-0.00531	0.119438	-0.012717	0.0346
31050373	cg00020172	0	0.853572	0.810906	-0.042666	3.53e-06	-0.046791	0.00292
31055396	cg15583958	0	0.25933	0.218462	-0.040868	3.92e-05	-0.043772	0.0102
31079110	cg17323974	0	0.887961	0.876269	-0.011692	0.007686	-0.0134	0.0819	C6orf15	3'UTR
31079555	cg10185489	0	0.802707	0.785843	-0.016864	0.015328	-0.011439	0.347	C6orf15	Body
31079617	cg17784811	0	0.841307	0.81989	-0.021417	0.013401	-0.02499	0.101	C6orf15	Body
31079895	cg17663033	0	0.908728	0.879176	-0.029552	1.42e-05	-0.036509	0.00185	C6orf15	Body
31080048	cg08097157	0	0.886394	0.869795	-0.016599	0.004911	-0.020425	0.0486	C6orf15	Body
31080305	cg27305662	0	0.942645	0.936343	-0.006302	0.000794	-0.007497	0.0221	C6orf15	1stExon
31080529	cg16150435	0	0.892725	0.872812	-0.019913	2.62e-06	-0.02757	0.000152	C6orf15	TSS200
31081260	cg18339827	10nt	0.907126	0.900641	-0.006485	0.023597	-0.004936	0.326	C6orf15;PSORS1C1	TSS1500;TSS1500
31081323	cg13060500	0	0.8015	0.761651	-0.039849	6.41e-07	-0.037104	0.00592	PSORS1C1;C6orf15	TSS1500;TSS1500
31081518	cg26812852	0	0.889309	0.866287	-0.023022	0.000189	-0.015095	0.151	PSORS1C1;C6orf15	TSS1500;TSS1500
31081617	cg25746092	0	0.929382	0.930932	0.00155	0.463745	0.007574	0.0415	PSORS1C1;C6orf15	TSS1500;TSS1500
31081905	cg21351647	0	0.853183	0.821236	-0.031947	3.88e-05	-0.029055	0.0288	PSORS1C1	TSS1500
31085004	cg23900141	0	0.779954	0.757209	-0.022745	0.000413	-0.028471	0.0111	CDSN;PSORS1C1	Body;5'UTR
31085034	cg19222156	0	0.882615	0.866739	-0.015876	7.45e-05	-0.020466	0.00321	CDSN;PSORS1C1	Body;5'UTR
31085235	cg05748605	0	0.584802	0.530364	-0.054438	1.98e-05	-0.050027	0.0217	CDSN;PSORS1C1	Body;5'UTR
31088188	cg08424423	0	0.915012	0.906513	-0.008499	0.017237	-0.006521	0.297	CDSN;PSORS1C1	1stExon;5'UTR
31089685	cg24905792	0	0.805194	0.791423	-0.013771	0.008137	-0.015187	0.0964	CDSN;PSORS1C1	TSS1500;5'UTR
31090929	cg19456997	0	0.906457	0.900189	-0.006268	0.027635	-0.011814	0.0185	PSORS1C1	5'UTR
31091383	cg26888012	0	0.717234	0.697058	-0.020176	0.024301	-0.00969	0.536	PSORS1C1	5'UTR
31093153	cg13808979	0	0.706412	0.688602	-0.01781	0.042017	-0.0170588	0.269	PSORS1C1	5'UTR
31093165	cg01372898	0	0.836327	0.821622	-0.014705	0.018463	-0.01609	0.143	PSORS1C1	5'UTR
31093913	cg01966425	0	0.71405	0.687528	-0.026522	1.51e-05	-0.029073	0.00575	PSORS1C1	5'UTR
31094068	cg17598552	0	0.816094	0.802753	-0.013341	0.004491	-0.018523	0.0247	PSORS1C1	5'UTR
31094185	cg21550612	10nt	0.538108	0.504989	-0.033119	0.029747	-0.030859	0.25	PSORS1C1	5'UTR
31095276	cg27594095	0	0.941061	0.938122	-0.002939	0.093716	-0.006328	0.0411	PSORS1C1	5'UTR
31095845	cg01015008	0	0.947761	0.942164	-0.005597	0.002025	-0.006692	0.0349	PSORS1C1	5'UTR
31096931	cg01794802	0	0.800789	0.781702	-0.019087	0.005808	-0.02913	0.0162	PSORS1C1	5'UTR
31097073	cg08439728	0	0.902372	0.896799	-0.005573	0.057653	-0.01572	0.00217	PSORS1C1	5'UTR
31097078	cg15982299	0	0.9352	0.929942	-0.005258	0.004957	-0.005738	0.0801	PSORS1C1	5'UTR
31105711	cg00486113	0	0.454142	0.433333	-0.020809	0.00066	-0.030658	0.00407	PSORS1C1;PSORS1C2	Body;3'UTR
31105872	cg03034365	0	0.827131	0.809886	-0.017245	0.017366	-0.01592	0.211	PSORS1C1;PSORS1C2	Body;Body
31105927	cg27314422	0	0.674358	0.655583	-0.018775	0.027409	-0.021974	0.143	PSORS1C1;PSORS1C2	Body;Body
31105936	cg24782723	0	0.917648	0.911948	-0.0057	0.021829	-0.00239	0.581	PSORS1C1;PSORS1C2	Body;Body
31106522	cg09120966	0	0.928349	0.930884	0.002535	0.44053	0.014886	0.00882	PSORS1C1;PSORS1C2	Body;Body
31106941	cg04095776	0	0.668637	0.651544	-0.017093	0.033746	-0.018204	0.2	PSORS1C1;PSORS1C2;PSORS1C2	Body;1stExon;5'UTR
31107195	cg12044337	10nt	0.92351	0.906991	-0.016519	0.000312	-0.028893	0.000288	PSORS1C1;PSORS1C2	Body;TSS200
31107663	cg21084702	0	0.809172	0.785265	-0.023907	0.001357	-0.028685	0.0278	PSORS1C1;PSORS1C2	Body;TSS1500
31108578	cg22710153	0	0.923577	0.919044	-0.004533	0.044839	-0.002894	0.466	PSORS1C2	TSS1500
31111076	cg02652369	0	0.919589	0.923945	0.004356	0.040544	0.003873	0.301	CCHCR1;CCHCR1;CCHCR1	Body;Body;Body
31111088	cg03130962	0	0.893098	0.884939	-0.008159	0.006446	-0.010142	0.0538	CCHCR1;CCHCR1;CCHCR1	Body;Body;Body
31113017	cg00688979	0	0.933036	0.934887	0.001851	0.282521	0.006982	0.021	CCHCR1;CCHCR1;CCHCR1	Body;Body;Body
31125417	cg09163778	0	0.82918	0.817571	-0.011609	0.048975	-0.021656	0.0376	TCF19;TCF19;CCHCR1;CCHCR1;CCHCR1;CCHCR1;CCHCR1	TSS1500;TSS1500;5'UTR;1stExon;1stExon;5'UTR;5'UTR
31125445	cg22158929	0	0.717408	0.701929	-0.015479	0.076531	-0.032494	0.0353	CCHCR1;TCF19;CCHCR1;TCF19;CCHCR1;CCHCR1;CCHCR1	1stExon;TSS1500;5'UTR;TSS1500;1stExon;5'UTR;5'UTR
31125950	cg04072928	0	0.024681	0.027005	0.002324	0.046901	0.0035595	0.085	CCHCR1;CCHCR1;TCF19;TCF19;CCHCR1;CCHCR1	TSS1500;TSS1500;TSS1500;TSS1500;1stExon;5'UTR
31126267	cg13426857	0	0.074896	0.058521	-0.016375	0.020363	-0.028225	0.0233	CCHCR1;CCHCR1;TCF19;TCF19;CCHCR1	TSS1500;TSS1500;TSS200;TSS200;TSS1500
31126832	cg02909694	0	0.032449	0.032682	0.000233	0.917468	-0.008429	0.03021	CCHCR1;CCHCR1;TCF19;TCF19;CCHCR1	TSS1500;TSS1500;5'UTR;5'UTR;TSS1500
31127271	cg10094358	0	0.380083	0.352431	-0.027652	0.028196	-0.006415	0.77	TCF19;TCF19;CCHCR1	Body;Body;TSS1500
31127379	cg21799473	0	0.582241	0.566581	-0.01566	0.041244	-0.008697	0.518	TCF19;TCF19;CCHCR1	Body;Body;TSS1500
31127863	cg16095155	0	0.775116	0.753723	-0.021393	0.005895	-0.0005441	0.9671	TCF19;TCF19	Body;Body
31129600	cg22692488	0	0.897063	0.870691	-0.026372	0.002866	-0.031112	0.0445	TCF19;TCF19	Body;Body
31129716	cg11769290	0	0.944766	0.94661	0.001844	0.262917	0.007106	0.0138	TCF19;TCF19	Body;Body
31130398	cg03303475	0	0.85036	0.84316	-0.0072	0.016803	-0.003243	0.536	TCF19;TCF19	Body;Body
31136982	cg13564588	0	0.920369	0.914743	-0.005626	0.036338	-0.007093	0.135	POU5F1	Body
31138420	cg16626479	0	0.799169	0.781326	-0.017843	0.034049	-0.030438	0.0406	POU5F1;POU5F1	1stExon;5'UTR
31138925	cg17364250	0	0.871629	0.862724	-0.008905	0.030644	-0.0087582	0.227	POU5F1	TSS1500
31139156	cg13083810	0	0.949592	0.945177	-0.004415	0.005234	-0.007026	0.0114	POU5F1	TSS1500
31139796	cg09904051	0	0.837716	0.819311	-0.018405	0.001337	-0.026026	0.00954	POU5F1	TSS1500
31143710	cg26504835	0	0.614103	0.656999	0.042896	0.016266	0.06068	0.0538	PSORS1C3	Body
31145335	cg02077524	0	0.892619	0.873567	-0.019052	0.041703	-0.01898	0.25	PSORS1C3	Body
31145541	cg07907517	0	0.875044	0.867193	-0.007851	0.048931	-0.003581	0.608	PSORS1C3	Body
31164924	cg03030317	0	0.069278	0.089963	0.020685	0.047431	0.023374	0.205	HCG27	TSS1500
31166759	cg27536700	0	0.325703	0.34982	0.024117	0.070009	0.04912	0.0367	HCG27	Body
31166799	cg03921216	0	0.374478	0.413993	0.039515	0.079903	0.08024	0.0442	HCG27	Body
31168558	cg05176844	0	0.911334	0.915559	0.004225	0.330692	0.026377	0.000332	HCG27	Body
31169142	cg03108777	0	0.942674	0.94292	0.000246	0.900833	-0.007757	0.02237	HCG27	Body
31206695	cg24392672	ONSITE	0.891345	0.903931	0.012586	0.005799	0.006154	0.436
31207788	cg18410316	0	0.858258	0.83872	-0.019538	0.002792	-0.008225	0.464
31240651	cg08309069	0	0.456713	0.415589	-0.041124	0.114127	-0.09255	0.0433	HLA-C	TSS1500
31251137	cg04772476	0	0.9383	0.933685	-0.004615	0.029444	-0.007619	0.0417
31262996	cg16265787	0	0.723246	0.75488	0.031634	0.001784	0.043389	0.0128
31269586	cg03813170	0	0.712079	0.697104	-0.014975	0.136062	-0.036022	0.0424
31269662	cg25128801	0	0.768484	0.744334	-0.02415	0.006074	-0.0237929	0.123
31275267	cg11794033	10nt	0.904376	0.879779	-0.024597	0.003397	-0.020189	0.167
31275643	cg25107000	0	0.795608	0.749004	-0.046604	0.00236	-0.050831	0.0577
31275664	cg14801238	0	0.845343	0.820126	-0.025217	0.02614	-0.020209	0.31
31275666	cg26343358	0	0.87858	0.832122	-0.046458	0.00091	-0.03777	0.119
31275718	cg27071793	0	0.756509	0.70007	-0.056439	0.005318	-0.06323	0.0749
31275767	cg27258561	0	0.685433	0.616723	-0.06871	0.003451	-0.05983	0.144
31275791	cg12076350	0	0.672806	0.599644	-0.073162	0.005861	-0.06072	0.19
31275807	cg02446475	0	0.62902	0.549679	-0.079341	0.007627	-0.071615	0.169
31275875	cg17250082	0	0.543204	0.461063	-0.082141	0.046643	-0.06867	0.345
31276667	cg13429614	10nt	0.485792	0.445217	-0.040575	0.023016	-0.04978	0.114
31324962	cg12730088	10nt	0.039093	0.035189	-0.003904	0.095599	-0.010693	0.00935	HLA-B;HLA-B	5'UTR;1stExon
31334738	cg23371542	0	0.035426	0.030578	-0.004848	0.000489	-0.006255	0.00987
31334836	cg16655385	0	0.029353	0.036028	0.006675	0.004668	0.005122	0.212
31337262	cg23868571	0	0.854109	0.882201	0.028092	0.038727	0.05805	0.0171
31368461	cg11193857	5nt	0.065155	0.0798	0.014645	0.000798	0.009846	0.19	MICA;MICA;MICA;MICA;MICA;MICA	1stExon;1stExon;1stExon;5'UTR;5'UTR;5'UTR
31371103	cg03354376	0	0.052735	0.047119	-0.005616	0.002944	-0.011883	0.000303	MICA	TSS1500
31371497	cg02918101	0	0.032514	0.032959	0.000445	0.810046	0.006411	0.0469	MICA	Body
31375304	cg11064395	0	0.910283	0.914055	0.003772	0.559825	0.026067	0.0208	MICA	Body
31380432	cg25285646	0	0.929745	0.933036	0.003291	0.332697	0.013269	0.0261	MICA	Body
31380600	cg17529716	0	0.949431	0.953873	0.004442	0.005736	0.006788	0.0163	MICA	Body
31380915	cg24216233	0	0.916441	0.914016	-0.002425	0.358048	-0.009633	0.0379	MICA	Body
31409505	cg01172310	0	0.058801	0.05293	-0.005871	0.049239	-0.013056	0.013
31409572	cg23354933	0	0.033393	0.03727	0.003877	0.014017	0.00494	0.0754
31409575	cg18892128	10nt	0.038161	0.045175	0.007014	0.009991	0.004102	0.387
31430916	cg13784557	0	0.041031	0.036645	-0.004386	0.018946	-0.006458	0.0501	HCP5	TSS200
31439083	cg06986657	0	0.944464	0.940417	-0.004047	0.092295	-0.01183	0.00494	HCG26	Body
31465649	cg21619017	0	0.036916	0.036218	-0.000698	0.589727	-0.0059257	0.00813	MICB	TSS1500
31465865	cg04019983	0	0.019893	0.023642	0.003749	0.00272	0.0044724	0.0411	MICB;MICB	5'UTR;1stExon
31466003	cg05399360	0	0.035537	0.030748	-0.004789	0.007535	-0.005979	0.0577	MICB	1stExon
31466722	cg04825215	0	0.33038	0.343456	0.013076	0.427173	0.07128	0.013	MICB	Body
31466726	cg11964823	0	0.352705	0.362881	0.010176	0.433491	0.06042	0.00736	MICB	Body
31474262	cg20417529	0	0.906104	0.912843	0.006739	0.028332	0.002865	0.593	MICB	Body
31475392	cg03162819	0	0.94711	0.941508	-0.005602	0.007009	-0.00946	0.00957	MICB	Body
31476968	cg08074131	0	0.931766	0.928828	-0.002938	0.360088	-0.01469	0.00858	MICB	Body
31481689	cg05936432	0	0.937905	0.925871	-0.012034	0.033629	-0.0181	0.0704
31491116	cg11112941	0	0.963503	0.965256	0.001753	0.109823	0.0053645	0.00517
31494261	cg06434490	0	0.793843	0.771472	-0.022371	0.002613	-0.018408	0.154
31496029	cg13722605	0	0.93919	0.940897	0.001707	0.451862	0.007998	0.0449	MCCD1	TSS1500
31496644	cg04048339	0	0.869984	0.862211	-0.007773	0.019727	-0.01253	0.033	MCCD1	TSS200
31496949	cg12259379	0	0.650434	0.606057	-0.044377	1.7e-06	-0.042525	0.00677	MCCD1	1stExon
31499987	cg03285215	5nt	0.829847	0.817069	-0.012778	0.025087	-0.020345	0.0432	DDX39B;ATP6V1G2-DDX39B;DDX39B;DDX39B	Body;Body;Body;Body
31502521	cg07845011	0	0.924747	0.923519	-0.001228	0.68891	-0.011492	0.0318	BAT1;BAT1	Body;Body
31506280	cg11468089	0	0.912177	0.909001	-0.003176	0.338118	-0.011966	0.0403	BAT1;BAT1	Body;Body
31507701	cg09981533	0	0.73463	0.706257	-0.028373	0.000856	-0.025374	0.0855	BAT1;BAT1	Body;Body
31507785	cg26177760	0	0.738534	0.72275	-0.015784	0.032266	-0.0160386	0.217	BAT1;BAT1	Body;Body
31508297	cg11489251	0	0.349946	0.323638	-0.026308	0.049706	-0.034241	0.148	BAT1;BAT1	Body;Body
31508318	cg24631162	0	0.392836	0.362594	-0.030242	0.020595	-0.031693	0.168	BAT1;BAT1	5'UTR;5'UTR
31508665	cg04755523	0	0.676174	0.645445	-0.030729	0.012884	0.006649	0.7457	BAT1;BAT1	5'UTR;5'UTR
31509765	cg25984249	0	0.194702	0.200158	0.005456	0.334683	0.021712	0.0288	BAT1;BAT1;SNORD84;BAT1;BAT1	1stExon;5'UTR;TSS1500;1stExon;5'UTR
31510130	cg03357730	0	0.059548	0.066212	0.006664	0.022084	0.004522	0.375	BAT1;BAT1;SNORD84;BAT1;BAT1	1stExon;5'UTR;TSS1500;1stExon;5'UTR
31510149	cg10951305	0	0.033055	0.03688	0.003825	0.013768	0.0030631	0.26	BAT1;BAT1;SNORD84;BAT1;BAT1	1stExon;5'UTR;TSS1500;1stExon;5'UTR
31510208	cg19740491	0	0.021203	0.02484	0.003637	0.037775	0.002724	0.376	BAT1;BAT1;SNORD84;BAT1;BAT1	1stExon;5'UTR;TSS1500;1stExon;5'UTR
31510407	cg26764200	0	0.041559	0.03844	-0.003119	0.092173	-0.006495	0.0473	SNORD84;BAT1;BAT1	TSS1500;TSS200;TSS200
31510903	cg11015678	0	0.63936	0.625806	-0.013554	0.024442	-0.0132574	0.211	BAT1;BAT1	TSS1500;TSS1500
31512618	cg04277232	0	0.797701	0.779433	-0.018268	4.45e-05	-0.026275	0.0007	ATP6V1G2;ATP6V1G2	3'UTR;3'UTR
31512810	cg02358755	0	0.924193	0.919389	-0.004804	0.058559	-0.011078	0.0132	ATP6V1G2;ATP6V1G2	3'UTR;3'UTR
31513571	cg26478079	0	0.904305	0.893265	-0.01104	0.001187	-0.0111385	0.0603	ATP6V1G2;NFKBIL1;NFKBIL1;ATP6V1G2	Body;TSS1500;TSS1500;Body
31514663	cg20510213	0	0.051928	0.047526	-0.004402	0.030063	0.001362	0.6948	ATP6V1G2;NFKBIL1;NFKBIL1;NFKBIL1;ATP6V1G2;NFKBIL1;NFKBIL1;NFKBIL1	TSS200;5'UTR;TSS1500;TSS1500;TSS200;1stExon;5'UTR;1stExon
31515398	cg00002930	0	0.069514	0.078565	0.009051	0.051246	0.021401	0.00875	NFKBIL1;NFKBIL1;ATP6V1G2;NFKBIL1;NFKBIL1;NFKBIL1;ATP6V1G2;NFKBIL1	5'UTR;5'UTR;TSS1500;1stExon;1stExon;5'UTR;TSS1500;5'UTR
31519182	cg25420482	0	0.528125	0.524359	-0.003766	0.651986	-0.034543	0.0172	NFKBIL1;NFKBIL1;NFKBIL1;NFKBIL1	Body;Body;Body;Body
31528239	cg09037630	0	0.558035	0.504128	-0.053907	0.001576	-0.06751	0.0236
31531683	cg22752623	0	0.930212	0.934753	0.004541	0.138155	0.012689	0.0186
31535892	cg11699436	0	0.726756	0.71072	-0.016036	0.014263	-0.014222	0.215
31535999	cg23245017	0	0.813959	0.776288	-0.037671	0.00028	-0.02357	0.183
31542556	cg08639424	0	0.689613	0.663971	-0.025642	0.01594	-0.012834	0.489	TNF	TSS1500
31542671	cg19978379	0	0.638036	0.611185	-0.026851	0.008069	-0.01378	0.433	TNF	TSS1500
31542740	cg24452282	0	0.596087	0.561727	-0.03436	0.004986	-0.0231	0.277	TNF	TSS1500
31544934	cg23384708	0	0.526502	0.496197	-0.030305	0.038019	-0.02176	0.397	TNF	Body
31544960	cg20477259	0	0.499442	0.470943	-0.028499	0.047881	-0.034782	0.172	TNF	Body
31548599	cg03880509	0	0.027453	0.02643	-0.001023	0.296375	-0.0039918	0.0201	LTB;LTB	Body;3'UTR
31549563	cg26311932	0	0.158329	0.176139	0.01781	0.018208	0.007564	0.564	LTB;LTB	Body;Body
31550241	cg13335388	0	0.024957	0.026725	0.001768	0.039821	0.0015969	0.292	LTB;LTB	TSS200;TSS200
31560445	cg12575162	0	0.781568	0.757201	-0.024367	0.013775	-0.0373	0.0323	NCR3;NCR3;NCR3	Body;Body;Body
31560624	cg12573002	0	0.193199	0.171632	-0.021567	0.005765	-0.02161	0.114	NCR3;NCR3;NCR3;NCR3;NCR3;NCR3	5'UTR;1stExon;5'UTR;1stExon;1stExon;5'UTR
31560871	cg08610982	0	0.027083	0.024265	-0.002818	0.013803	-0.002761	0.17	NCR3;NCR3;NCR3	TSS200;TSS200;TSS200
31566610	cg12753631	0	0.255965	0.233796	-0.022169	0.009098	-0.0225608	0.13
31583915	cg19563932	0	0.185533	0.23539	0.049857	0.002165	0.05957	0.0362	AIF1;AIF1;AIF1	Body;1stExon;Body
31583942	cg18113826	0	0.372425	0.419334	0.046909	0.014207	0.046014	0.171	AIF1;AIF1;AIF1	Body;Body;Body
31584215	cg25403205	0	0.369886	0.420422	0.050536	0.009281	0.07636	0.0255	AIF1;AIF1;AIF1	Body;Body;Body
31584223	cg04812347	0	0.361865	0.405861	0.043996	0.017532	0.05527	0.0903	AIF1;AIF1;AIF1	Body;Body;Body
31587864	cg03625897	0	0.025241	0.022347	-0.002894	0.024712	-0.0043038	0.0584	BAT2	TSS1500
31587888	cg04762213	0	0.096856	0.078143	-0.018713	0.01062	-0.00964	0.449	BAT2	TSS1500
31588234	cg11028563	0	0.042765	0.051293	0.008528	0.001553	0.0079959	0.0881	BAT2	TSS1500
31588692	cg15081882	0	0.015591	0.015627	3.6e-05	0.968141	-0.0031903	0.0368	BAT2	5'UTR
31588707	cg10140190	0	0.091638	0.075962	-0.015676	0.008281	-0.0149265	0.151	BAT2	5'UTR
31589196	cg14943908	0	0.250325	0.229479	-0.020846	0.026288	-0.0212883	0.198	BAT2	5'UTR
31589994	cg16932560	0	0.676501	0.653044	-0.023457	0.031884	-0.009956	0.587	SNORA38;BAT2	TSS1500;5'UTR
31599034	cg13267247	0	0.933774	0.930823	-0.002951	0.221009	-0.008817	0.0381	BAT2	Body
31600453	cg22538505	0	0.824454	0.817207	-0.007247	0.021243	-0.014996	0.00669	BAT2	Body
31602130	cg13478588	0	0.874465	0.861651	-0.012814	0.011302	-0.01277	0.15	BAT2	Body
31602599	cg07827717	0	0.760334	0.743232	-0.017102	6.22e-05	-0.020996	0.0045	BAT2	Body
31602975	cg16793622	0	0.929801	0.925024	-0.004777	0.007213	-0.002502	0.417	BAT2	Body
31603183	cg25823710	0	0.931931	0.936318	0.004387	0.025231	-3.39e-05	0.992	BAT2	Body
31604108	cg08677954	0	0.928504	0.920601	-0.007903	0.005332	-0.006594	0.183	BAT2	Body
31604565	cg18766898	0	0.820062	0.811531	-0.008531	0.014044	-0.012597	0.0396	PRRC2A;PRRC2A	Body;Body
31606872	cg10632955	0	0.914755	0.904721	-0.010034	0.002701	-0.013227	0.0241	BAT3;BAT3;BAT3;BAT3	3'UTR;3'UTR;3'UTR;3'UTR
31607350	cg14474158	0	0.859445	0.85153	-0.007915	0.042833	-0.002184	0.749	BAT3;BAT3;BAT3;BAT3	Body;Body;Body;Body
31617472	cg08899215	0	0.745835	0.725145	-0.02069	0.039963	-0.002327	0.891	BAT3;BAT3;BAT3;BAT3	Body;Body;Body;Body
31620011	cg22095584	10nt	0.028438	0.032731	0.004293	0.025723	0.0046853	0.167	BAT3;BAT3;BAT3;BAT3	5'UTR;5'UTR;5'UTR;5'UTR
31620547	cg03119031	0	0.023353	0.020888	-0.002465	0.019806	-0.0035407	0.0578	BAT3;BAT3;BAT3;BAT3	TSS200;TSS1500;TSS200;TSS200
31621061	cg26114655	0	0.03	0.033093	0.003093	0.030164	0.00222	0.375	BAT3;BAT3;BAT3;BAT3	TSS1500;TSS1500;TSS1500;TSS1500
31621141	cg17797875	0	0.0536	0.058388	0.004788	0.045692	0.008545	0.0435	BAT3;BAT3;BAT3;BAT3	TSS1500;TSS1500;TSS1500;TSS1500
31621761	cg04536765	0	0.877085	0.868558	-0.008527	0.029149	0.003843	0.5634	BAT3;BAT3;BAT3	TSS1500;TSS1500;TSS1500
31622439	cg17634401	0	0.89978	0.889293	-0.010487	0.025034	-0.0107764	0.189	APOM	TSS1500
31624649	cg15132055	0	0.785004	0.782896	-0.002108	0.722103	-0.025181	0.0141	APOM	Body
31625701	cg00812578	0	0.794968	0.782287	-0.012681	0.030623	-0.023053	0.0259	APOM	Body
31627225	cg20995172	0	0.806993	0.797509	-0.009484	0.020617	-0.01086	0.132	C6orf47	1stExon
31627313	cg10993074	0	0.798932	0.788065	-0.010867	0.021322	-0.006249	0.449	C6orf47	1stExon
31627633	cg27591371	0	0.439948	0.41986	-0.020088	0.028746	-0.019448	0.229	C6orf47	1stExon
31627653	cg26886875	0	0.650219	0.621011	-0.029208	0.000571	-0.014734	0.308	C6orf47	1stExon
31627714	cg24818562	0	0.493904	0.475929	-0.017975	0.017041	0.003214	0.8026	C6orf47	1stExon
31628339	cg27409499	0	0.072234	0.069608	-0.002626	0.225527	-0.007762	0.0423	C6orf47;C6orf47	5'UTR;1stExon
31628367	cg26010908	0	0.016199	0.014763	-0.001436	0.026309	-0.0026618	0.0195	C6orf47;C6orf47	5'UTR;1stExon
31628797	cg00994601	0	0.1975	0.179817	-0.017683	0.036082	-0.026067	0.0802	C6orf47	TSS1500
31630077	cg15875502	0	0.955281	0.956858	0.001577	0.331893	0.00682	0.0165	BAT4	Body
31632537	cg27323011	0	0.099867	0.093786	-0.006081	0.072216	-0.012468	0.0369	BAT4;CSNK2B	5'UTR;TSS1500
31632915	cg00795626	0	0.025702	0.028816	0.003114	0.039753	0.003988	0.136	BAT4;BAT4;CSNK2B	5'UTR;1stExon;TSS1500
31633276	cg19677624	0	0.042624	0.039805	-0.002819	0.006553	-0.0005608	0.752	BAT4;CSNK2B	TSS200;TSS1500
31634875	cg12484153	0	0.933782	0.926063	-0.007719	0.000281	-0.011445	0.002	CSNK2B	Body
31634890	cg13511576	0	0.881317	0.87202	-0.009297	0.015257	-0.008475	0.208	CSNK2B	Body
31636980	cg23090283	0	0.915911	0.908136	-0.007775	0.002837	-0.014411	0.00157	CSNK2B	Body
31637196	cg26669421	0	0.938619	0.938645	2.6e-05	0.989151	-0.007884	0.01602	CSNK2B	Body
31637664	cg14971941	0	0.841354	0.833973	-0.007381	0.039736	-0.010149	0.109	LY6G5B;CSNK2B	TSS1500;Body
31639706	cg08078583	0	0.970467	0.96733	-0.003137	0.006179	-0.0027517	0.169	LY6G5B	Body
31644213	cg24990056	0	0.800545	0.783485	-0.01706	0.000559	-0.006741	0.421
31645968	cg17999642	0	0.818373	0.803629	-0.014744	0.026186	-0.001086	0.924	LY6G5C	Body
31646061	cg03337084	0	0.617572	0.593578	-0.023994	6.11e-07	-0.031458	0.00013	LY6G5C	Body
31646077	cg24768187	0	0.764204	0.745392	-0.018812	0.000246	-0.029337	0.00102	LY6G5C	Body
31646236	cg00621943	0	0.760088	0.745607	-0.014481	0.002145	-0.018406	0.0259	LY6G5C	Body
31648146	cg20543183	0	0.761525	0.73909	-0.022435	0.005721	-0.039015	0.0062	LY6G5C	1stExon
31648629	cg00271925	0	0.030249	0.034447	0.004198	0.011801	0.0009735	0.735	LY6G5C	TSS1500
31650760	cg05857999	0	0.569866	0.515409	-0.054457	0.012849	-0.05448	0.156
31650786	cg02389040	0	0.778729	0.730665	-0.048064	0.009036	-0.045533	0.158
31650790	cg02304584	0	0.729752	0.681104	-0.048648	0.016048	-0.05773	0.105
31650850	cg22318514	0	0.499059	0.454008	-0.045051	0.026531	-0.05516	0.124
31650916	cg18264486	0	0.594266	0.53769	-0.056576	0.010786	-0.062261	0.11
31650930	cg06460587	0	0.508819	0.431206	-0.077613	0.001488	-0.09575	0.025
31651020	cg18576957	0	0.499058	0.445272	-0.053786	0.011391	-0.045953	0.217
31651029	cg08624648	0	0.542055	0.491844	-0.050211	0.042769	-0.03796	0.384
31651059	cg25417675	0	0.650111	0.612114	-0.037997	0.025425	-0.0387384	0.196
31651070	cg01297670	0	0.634789	0.591476	-0.043313	0.010965	-0.04734	0.114
31651151	cg20435535	0	0.703726	0.655806	-0.04792	0.013505	-0.03562	0.294
31651158	cg04386400	0	0.753457	0.708565	-0.044892	0.003275	-0.03537	0.183
31651249	cg11540476	5nt	0.726147	0.677476	-0.048671	0.002007	-0.0487658	0.0759
31651278	cg25769566	0	0.93075	0.924011	-0.006739	0.0467	-0.006785	0.256
31656279	cg20149270	0	0.955533	0.947924	-0.007609	0.000184	-0.013397	0.000148	ABHD16A;ABHD16A;ABHD16A;ABHD16A	Body;Body;Body;Body
31656892	cg08001003	0	0.838021	0.828705	-0.009316	0.009331	-0.014983	0.0175	ABHD16A;ABHD16A;ABHD16A;ABHD16A;ABHD16A;ABHD16A;ABHD16A;ABHD16A	ExonBnd;ExonBnd;ExonBnd;ExonBnd;Body;Body;Body;Body
31657548	cg13961400	0	0.727518	0.713859	-0.013659	0.006613	-0.028363	0.00127	BAT5	Body
31658176	cg05256179	0	0.910642	0.903175	-0.007467	0.036281	-0.009656	0.125	BAT5	Body
31660252	cg20775755	0	0.966401	0.964253	-0.002148	0.045775	-0.0028779	0.13	ABHD16A;ABHD16A;ABHD16A;ABHD16A	Body;Body;Body;Body
31665801	cg07454492	0	0.71526	0.682422	-0.032838	0.003859	-0.023223	0.235	ABHD16A;ABHD16A;ABHD16A;ABHD16A	Body;Body;Body;Body
31666606	cg15164826	0	0.923484	0.920693	-0.002791	0.162025	-0.008	0.0229	BAT5	Body
31670316	cg06347181	0	0.060324	0.056476	-0.003848	0.08014	-0.009311	0.0162	BAT5	Body
31670463	cg21248130	0	0.039734	0.036537	-0.003197	0.047892	-0.004923	0.0849	BAT5	Body
31670897	cg25260255	0	0.034736	0.03306	-0.001676	0.298815	-0.005897	0.0379	BAT5	Body
31673880	cg07501462	0	0.928075	0.921123	-0.006952	0.010192	-0.011361	0.017	LY6G6F	TSS1500
31674553	cg21813187	0	0.940063	0.935405	-0.004658	0.035028	-0.0005695	0.882	LY6G6F	TSS200
31674753	cg15620499	0	0.863078	0.845717	-0.017361	0.000897	-0.01974	0.0303	LY6G6F	Body
31674897	cg03807391	0	0.850931	0.823816	-0.027115	0.000945	-0.029737	0.0374	LY6G6F	Body
31680112	cg27198696	0	0.736558	0.717966	-0.018592	0.043234	-0.0178145	0.272	LY6G6E;LY6G6E	Body;Body
31680144	cg20133890	0	0.743885	0.730594	-0.013291	0.033009	0.009809	0.35051	LY6G6E;LY6G6E	Body;Body
31681562	cg03926852	0	0.867814	0.855123	-0.012691	0.008197	-0.010645	0.205	LY6G6E;LY6G6E	Body;Body
31681642	cg02117884	0	0.932919	0.926889	-0.00603	0.009264	-0.000627	0.875	LY6G6D;LY6G6E;LY6G6E	TSS1500;Body;Body
31685430	cg12951348	0	0.904199	0.911801	0.007602	0.023065	0.002694	0.644	LY6G6D	Body
31685440	cg09409956	0	0.90095	0.892609	-0.008341	0.032841	0.0002265	0.973	LY6G6D	Body
31685542	cg27248571	0	0.892045	0.883735	-0.00831	0.006585	-0.0079355	0.138	LY6G6D	Body
31686784	cg09535963	0	0.824808	0.813071	-0.011737	0.038332	-0.013256	0.185	LY6G6C	3'UTR
31687637	cg11522612	0	0.781965	0.74951	-0.032455	0.000662	-0.0319772	0.0533	LY6G6C	Body
31688080	cg19251326	0	0.862902	0.856754	-0.006148	0.06889	-0.013053	0.0287	LY6G6C	Body
31688702	cg27557796	0	0.833443	0.818934	-0.014509	0.00198	-0.023137	0.00486	LY6G6C	Body
31689459	cg11328149	0	0.883757	0.87441	-0.009347	0.013793	-0.005633	0.395	LY6G6C;LY6G6C	5'UTR;1stExon
31689610	cg26877565	0	0.928425	0.92462	-0.003805	0.043256	-0.00276	0.405	LY6G6C	TSS200
31691812	cg12923268	0	0.889522	0.877951	-0.011571	0.045898	-0.010622	0.299	C6orf25;C6orf25;C6orf25;C6orf25;C6orf25;C6orf25	Body;Body;Body;Body;Body;Body
31691870	cg23895220	0	0.933789	0.933447	-0.000342	0.885227	-0.00854	0.0387	C6orf25;C6orf25;C6orf25;C6orf25;C6orf25;C6orf25	Body;Body;Body;Body;Body;Body
31692234	cg07739478	0	0.844466	0.836594	-0.007872	0.03553	-0.00197	0.763	C6orf25;C6orf25;C6orf25;C6orf25;C6orf25;C6orf25	Body;Body;Body;Body;Body;Body
31693656	cg22145459	0	0.947064	0.943102	-0.003962	0.010823	-0.001147	0.669	C6orf25;C6orf25;C6orf25;C6orf25;C6orf25;C6orf25	3'UTR;3'UTR;3'UTR;3'UTR;3'UTR;3'UTR
31696309	cg16359915	0	0.908711	0.915033	0.006322	0.014001	0.009638	0.0335	DDAH2	Body
31697106	cg19334030	0	0.047417	0.054636	0.007219	0.006203	0.0066849	0.147	DDAH2	5'UTR
31697152	cg08962184	0	0.013086	0.015105	0.002019	0.031607	0.0030434	0.0664	DDAH2	5'UTR
31697559	cg24108149	0	0.021375	0.018277	-0.003098	0.002186	-0.0033587	0.0573	DDAH2	5'UTR
31697955	cg11261908	0	0.012035	0.012798	0.000763	0.226915	0.0028983	0.00863	DDAH2;DDAH2	1stExon;5'UTR
31698223	cg17983217	0	0.18776	0.203561	0.015801	0.082114	0.036623	0.0223	DDAH2	TSS200
31698687	cg00657529	0	0.871035	0.862604	-0.008431	0.020023	-0.0081788	0.198	CLIC1;DDAH2	Body;TSS1500
31698899	cg11093373	0	0.881253	0.868679	-0.012574	0.027512	-0.0131016	0.192	CLIC1;DDAH2	Body;TSS1500
31700237	cg10041232	0	0.778783	0.763938	-0.014845	0.10433	-0.034138	0.0329	CLIC1	Body
31701110	cg18909389	0	0.679998	0.650608	-0.02939	2.75e-05	-0.031062	0.00993	CLIC1	Body
31707019	cg20640261	0	0.765648	0.736934	-0.028714	0.000823	-0.037645	0.012	MSH5;MSH5;MSH5;MSH5	TSS1500;TSS1500;TSS1500;TSS1500
31707202	cg00640087	0	0.431533	0.399758	-0.031775	0.028696	-0.034961	0.172	MSH5;MSH5;MSH5;MSH5	TSS1500;TSS1500;TSS1500;TSS1500
31707950	cg16728299	0	0.022468	0.021645	-0.000823	0.390923	-0.0033497	0.0473	MSH5;MSH5;MSH5;MSH5;MSH5	5'UTR;1stExon;5'UTR;5'UTR;5'UTR
31707961	cg24536200	0	0.020339	0.019541	-0.000798	0.378111	-0.0032455	0.0416	MSH5;MSH5;MSH5;MSH5;MSH5	5'UTR;1stExon;5'UTR;5'UTR;5'UTR
31727657	cg01429578	0	0.919322	0.915196	-0.004126	0.078102	-0.008811	0.0331	MSH5-SAPCD1;MSH5;MSH5;MSH5;MSH5	Body;Body;Body;Body;Body
31729721	cg19868934	0	0.830112	0.814579	-0.015533	0.000522	-0.016153	0.0378	MSH5;MSH5;C6orf26;MSH5;MSH5	Body;Body;TSS1500;Body;Body
31730260	cg01835021	0	0.672981	0.645874	-0.027107	0.000342	-0.038726	0.00333	MSH5;MSH5;C6orf26;MSH5;MSH5	Body;Body;TSS1500;Body;Body
31733543	cg06700938	0	0.928846	0.921898	-0.006948	0.014193	-0.005291	0.286	SAPCD1-AS1;VWA7	TSS200;Body
31733619	cg00686197	0	0.780714	0.771429	-0.009285	0.037044	-0.011275	0.151	C6orf27	Body
31733889	cg09630142	0	0.857188	0.86848	0.011292	0.03944	-0.001524	0.872	C6orf27	Body
31734192	cg13187827	0	0.763303	0.781566	0.018263	0.048153	0.006101	0.706	C6orf27	Body
31734217	cg19593741	0	0.781953	0.810891	0.028938	0.002118	0.021971	0.179	C6orf27	Body
31734232	cg25264948	0	0.755101	0.780644	0.025543	0.019686	0.006873	0.718	C6orf27	Body
31734292	cg10095777	0	0.859044	0.877198	0.018154	0.018809	0.005267	0.694	C6orf27	Body
31734390	cg23287992	0	0.617813	0.653092	0.035279	0.004721	0.031213	0.152	C6orf27	Body
31734401	cg00848392	0	0.476954	0.503395	0.026441	0.007851	0.012765	0.459	C6orf27	Body
31734458	cg23526676	0	0.735412	0.759582	0.02417	0.006511	0.013301	0.388	C6orf27	Body
31735435	cg25120992	0	0.94266	0.939835	-0.002825	0.104234	-0.006541	0.0331	C6orf27	Body
31735474	cg01374669	0	0.91052	0.910353	-0.000167	0.940811	-0.008429	0.0308	VWA7	Body
31737630	cg15501231	0	0.69577	0.681832	-0.013938	0.010006	-0.017205	0.0706	C6orf27	Body
31743769	cg10923018	0	0.779559	0.772428	-0.007131	0.044336	-0.011367	0.0697	C6orf27	Body
31743775	cg15318662	0	0.886209	0.874191	-0.012018	5.69e-05	-0.015688	0.00242	C6orf27	Body
31743928	cg05798429	0	0.724424	0.706667	-0.017757	0.000934	-0.016027	0.0851	C6orf27	Body
31744962	cg10652641	0	0.071893	0.065198	-0.006695	0.014799	-0.0063622	0.187	C6orf27;C6orf27	1stExon;5'UTR
31746874	cg08983186	0	0.822622	0.813559	-0.009063	0.014869	-0.0083165	0.203	VARS	Body
31747133	cg15623062	0	0.861288	0.846863	-0.014425	8.21e-05	-0.0140887	0.0255	VARS	Body
31747257	cg23868757	0	0.950774	0.947761	-0.003013	0.037774	-0.003038	0.235	VARS	Body
31748762	cg11228624	0	0.744065	0.719852	-0.024213	1.98e-05	-0.014183	0.136	VARS	Body
31759412	cg06977872	0	0.884257	0.873636	-0.010621	0.02705	1.593e-05	0.998	VARS	Body
31759728	cg22616430	0	0.830274	0.818005	-0.012269	0.016131	-0.018311	0.0416	VARS	Body
31760233	cg23781467	0	0.882255	0.87104	-0.011215	0.018663	-0.004772	0.565	VARS	Body
31760288	cg01875764	0	0.904071	0.896171	-0.0079	0.006086	-0.005334	0.287	VARS	Body
31760796	cg02597894	0	0.807076	0.794815	-0.012261	0.022011	-0.009375	0.318	VARS	Body
31762555	cg25843346	0	0.425405	0.403145	-0.02226	0.046798	-0.008998	0.646	VARS	Body
31762688	cg04659729	0	0.242732	0.21825	-0.024482	0.032542	-0.0164	0.415	VARS	Body
31763859	cg21805718	0	0.041053	0.045263	0.00421	0.034629	0.0037916	0.28	VARS	TSS200
31774303	cg27482961	0	0.061354	0.056807	-0.004547	0.059386	-0.0093	0.0289	2	Body
31774489	cg21894862	0	0.025741	0.026366	0.000625	0.463833	0.0035675	0.0165	2	Body
31775252	cg20452609	0	0.547504	0.531482	-0.016022	0.012756	-0.017053	0.131	2	TSS1500
31775791	cg00586094	0	0.825084	0.799998	-0.025086	0.000548	-0.015567	0.211	2	TSS1500
31778194	cg00117896	0	0.964792	0.962624	-0.002168	0.06738	-0.0051524	0.0136	HSPA1L	Body
31778779	cg04804565	0	0.955689	0.959579	0.00389	0.002971	0.0059842	0.00919	HSPA1L	Body
31778842	cg16587174	0	0.909848	0.90285	-0.006998	0.018629	-0.01019	0.052	HSPA1L	Body
31778919	cg19187653	0	0.957368	0.958608	0.00124	0.375296	0.005609	0.022	HSPA1L	Body
31779529	cg08167286	0	0.921463	0.925832	0.004369	0.012116	0.002991	0.325	HSPA1L	Body
31779582	cg04484826	0	0.966015	0.967207	0.001192	0.36392	0.004822	0.0367	HSPA1L	Body
31779728	cg18122606	0	0.927824	0.921891	-0.005933	0.011307	7.721e-05	0.9846	HSPA1L	Body
31780239	cg08373989	0	0.748333	0.715846	-0.032487	0.013602	-0.0331677	0.152	HSPA1L	5'UTR
31780526	cg24143221	0	0.756726	0.71228	-0.044446	0.001367	-0.0226	0.342	HSPA1L	5'UTR
31782761	cg19850535	0	0.05966	0.056401	-0.003259	0.129148	-0.011976	0.0013	HSPA1L;HSPA1L;HSPA1A	5'UTR;1stExon;TSS1500
31783466	cg10598353	0	0.040715	0.043222	0.002507	0.38619	0.010269	0.0437	HSPA1A;HSPA1L;HSPA1A	1stExon;TSS1500;5'UTR
31783545	cg18466674	0	0.061542	0.068357	0.006815	0.136413	0.019155	0.0174	HSPA1A;HSPA1L	1stExon;TSS1500
31789161	cg05032934	0	0.248818	0.264731	0.015913	0.104347	0.035155	0.0423
31789985	cg00051595	0	0.021989	0.021631	-0.000358	0.770624	-0.0042257	0.0492
31794472	cg24239961	0	0.680689	0.651212	-0.029477	0.002737	-0.028911	0.0923	HSPA1B	TSS1500
31795041	cg11094492	0	0.059562	0.059135	-0.000427	0.914821	-0.014074	0.0429	HSPA1B	TSS1500
31798635	cg06804823	0	0.41135	0.365197	-0.046153	0.005316	-0.01172	0.68
31798731	cg09782889	0	0.209591	0.185104	-0.024487	0.030113	-0.020411	0.304
31801683	cg19965099	0	0.808549	0.821193	0.012644	0.029097	0.020286	0.0464	C6orf48;SNORD48;C6orf48	TSS1500;TSS1500;TSS1500
31802104	cg05571472	0	0.099014	0.084752	-0.014262	0.011566	-0.005414	0.58	C6orf48;SNORD48;C6orf48	TSS1500;TSS1500;TSS1500
31802507	cg19404977	0	0.030356	0.036473	0.006117	0.018472	0.008318	0.0692	C6orf48;SNORD48;C6orf48	TSS200;TSS1500;TSS200
31802637	cg10635065	0	0.018821	0.020332	0.001511	0.158577	0.0039656	0.0359	C6orf48;SNORD48;C6orf48	TSS200;TSS1500;TSS200
31803182	cg07865440	0	0.038821	0.035068	-0.003753	0.014328	-0.0032584	0.225	C6orf48;C6orf48;C6orf48;C6orf48;C6orf48;C6orf48;C6orf48;C6orf48;C6orf48;C6orf48;C6orf48;C6orf48;C6orf48;C6orf48;C6orf48;C6orf48;C6orf48	5'UTR;5'UTR;5'UTR;5'UTR;5'UTR;5'UTR;5'UTR;5'UTR;5'UTR;ExonBnd;ExonBnd;ExonBnd;ExonBnd;ExonBnd;ExonBnd;ExonBnd;ExonBnd
31803206	cg15734516	0	0.086643	0.074246	-0.012397	0.037711	-0.009243	0.378	C6orf48;C6orf48	5'UTR;5'UTR
31803243	cg11066066	0	0.021052	0.015353	-0.005699	0.019	-0.0007105	0.866	C6orf48;C6orf48	5'UTR;5'UTR
31803718	cg12060786	0	0.225458	0.128098	-0.09736	0.001175	-0.05083	0.323	C6orf48;C6orf48;SNORD52	5'UTR;5'UTR;TSS1500
31804078	cg13541527	0	0.492832	0.432149	-0.060683	0.012138	-0.01016	0.807	C6orf48;C6orf48;SNORD52	5'UTR;5'UTR;TSS1500
31804109	cg20109054	0	0.167886	0.105306	-0.06258	0.002798	-0.04995	0.17	C6orf48;C6orf48;SNORD52	5'UTR;5'UTR;TSS1500
31804159	cg17183362	0	0.18516	0.129285	-0.055875	0.002647	-0.03204	0.318	C6orf48;C6orf48;SNORD52	5'UTR;5'UTR;TSS1500
31804306	cg05789250	0	0.320141	0.258803	-0.061338	0.003391	-0.03426	0.344	C6orf48;C6orf48;SNORD52	5'UTR;5'UTR;TSS1500
31804609	cg26821115	0	0.128954	0.078575	-0.050379	0.002621	-0.02904	0.315	C6orf48;C6orf48;SNORD52	5'UTR;5'UTR;TSS1500
31804883	cg01657995	0	0.427032	0.359842	-0.06719	0.000297	-0.0449	0.158	C6orf48;C6orf48;SNORD52	5'UTR;5'UTR;Body
31805329	cg06438942	0	0.146358	0.110967	-0.035391	0.001348	-0.019614	0.301	C6orf48;C6orf48	Body;Body
31806478	cg17794996	0	0.782366	0.74376	-0.038606	0.000452	-0.02332	0.215	C6orf48;C6orf48	Body;Body
31823344	cg12651173	0	0.938068	0.929237	-0.008831	0.003322	-0.012683	0.0162
31826944	cg07814977	0	0.850539	0.838146	-0.012393	0.04166	-0.00564	0.595	NEU1	3'UTR
31827858	cg10012878	0	0.923056	0.920944	-0.002112	0.304469	-0.008514	0.0181	NEU1	Body
31827926	cg04006397	0	0.921885	0.917126	-0.004759	0.026892	-0.005879	0.121	NEU1	Body
31828260	cg10503736	0	0.9348	0.930783	-0.004017	0.047412	-0.007859	0.028	NEU1	Body
31829026	cg01620834	0	0.807805	0.791465	-0.01634	0.145147	0.040089	0.02981	NEU1	Body
31829644	cg19070159	0	0.766283	0.745697	-0.020586	0.002662	-0.017875	0.134	NEU1	Body
31829840	cg27645345	0	0.780607	0.768889	-0.011718	0.033215	-0.012401	0.201	NEU1	Body
31831428	cg20383155	0	0.024025	0.02625	0.002225	0.061993	0.00476	0.0236	NEU1;SLC44A4	TSS1500;Body
31832313	cg04489104	0	0.351181	0.33513	-0.016051	0.027081	-0.0152	0.234	SLC44A4	Body
31832428	cg10017105	0	0.887816	0.878026	-0.00979	0.034301	-0.011311	0.166	SLC44A4	Body
31832529	cg14378924	0	0.813811	0.801625	-0.012186	0.048152	-0.008057	0.457	SLC44A4	Body
31832850	cg20961940	0	0.719812	0.687217	-0.032595	0.001825	-0.0330109	0.0702	SLC44A4	Body
31832962	cg02775414	0	0.745179	0.731608	-0.013571	0.013529	-0.019587	0.0431	SLC44A4	Body
31833007	cg25368728	0	0.742796	0.726611	-0.016185	0.034661	-0.008925	0.506	SLC44A4	Body
31833162	cg05686323	0	0.862984	0.852402	-0.010582	0.035796	-0.011419	0.199	SLC44A4	Body
31833386	cg18263014	0	0.899794	0.893017	-0.006777	0.046085	-0.009827	0.102	SLC44A4	Body
31833827	cg27257955	0	0.809373	0.784263	-0.02511	1.39e-05	-0.015757	0.104	SLC44A4	Body
31833883	cg19117698	0	0.885237	0.878709	-0.006528	0.033451	-0.0072964	0.178	SLC44A4	Body
31833966	cg11637059	0	0.937116	0.928603	-0.008513	0.000442	-0.00965	0.022	SLC44A4	Body
31834049	cg04261164	0	0.952731	0.949122	-0.003609	0.081528	-0.008305	0.023	SLC44A4	Body
31837439	cg00031491	0	0.935391	0.935848	0.000457	0.843027	0.010002	0.012	SLC44A4	Body
31838402	cg10969178	0	0.925749	0.920254	-0.005495	0.015408	-0.0051847	0.193	SLC44A4	Body
31838474	cg19853440	0	0.864113	0.859527	-0.004586	0.161619	-0.011777	0.0418	SLC44A4	Body
31838613	cg09130091	0	0.595865	0.573243	-0.022622	5.41e-05	-0.02256	0.0192	SLC44A4	Body
31838684	cg02721751	0	0.914643	0.940677	0.026034	0.011754	0.024267	0.181	SLC44A4	Body
31838774	cg25013052	0	0.863244	0.847722	-0.015522	0.005759	-0.019285	0.0507	SLC44A4	Body
31838973	cg24490633	0	0.747573	0.722731	-0.024842	0.001031	-0.0250133	0.0575	SLC44A4	Body
31839025	cg07601645	0	0.770877	0.751645	-0.019232	0.001763	-0.022787	0.034	SLC44A4	Body
31842729	cg26138846	0	0.74747	0.728958	-0.018512	0.011683	-0.026568	0.0399	SLC44A4	Body
31842909	cg22882121	0	0.852225	0.833242	-0.018983	0.00445	-0.0182336	0.118	SLC44A4	Body
31843465	cg15821546	0	0.842264	0.815676	-0.026588	0.000537	-0.031874	0.0172	SLC44A4	Body
31845413	cg11943056	0	0.906582	0.898067	-0.008515	0.000811	-0.010889	0.0142	SLC44A4	Body
31845469	cg00280174	0	0.832477	0.824027	-0.00845	0.015908	-0.012927	0.0364	SLC44A4;SLC44A4;SLC44A4	TSS200;Body;Body
31845527	cg04021562	0	0.476418	0.462566	-0.013852	0.001759	-0.010662	0.165	SLC44A4	Body
31845879	cg27005847	ONSITE	0.822445	0.801997	-0.020448	0.011387	-0.023273	0.101	SLC44A4	Body
31846797	cg07357081	0	0.746004	0.735657	-0.010347	0.039616	-0.007571	0.392	SLC44A4;SLC44A4	5'UTR;1stExon
31847009	cg24707219	0	0.924771	0.931322	0.006551	0.008396	0.0006438	0.88	SLC44A4	TSS200
31851106	cg22397673	0	0.885238	0.877589	-0.007649	0.018201	-0.004755	0.401	EHMT2;EHMT2	Body;Body
31852522	cg24899451	0	0.969625	0.971448	0.001823	0.132717	0.0046195	0.0308	EHMT2;EHMT2	Body;Body
31852980	cg02722618	0	0.905306	0.907968	0.002662	0.314639	0.012096	0.00878	EHMT2;EHMT2	Body;Body
31854251	cg23798942	0	0.819952	0.802096	-0.017856	0.000642	-0.022604	0.0132	EHMT2;EHMT2	Body;Body
31854351	cg09134341	0	0.945609	0.945093	-0.000516	0.721584	-0.005361	0.0338	EHMT2;EHMT2	Body;Body
31854520	cg10547205	0	0.964518	0.962522	-0.001996	0.020947	-0.0025687	0.0919	EHMT2;EHMT2	Body;Body
31854757	cg21141346	0	0.869931	0.863002	-0.006929	0.04767	-0.011914	0.054	EHMT2;EHMT2	Body;Body
31855202	cg25165975	0	0.660627	0.633158	-0.027469	0.004067	-0.020852	0.21	EHMT2;EHMT2	Body;Body
31856022	cg23649211	0	0.943393	0.941484	-0.001909	0.336533	-0.007189	0.0397	EHMT2;EHMT2	Body;Body
31856193	cg02629156	0	0.890035	0.897594	0.007559	0.023957	0.0080604	0.172	EHMT2;EHMT2	Body;Body
31856706	cg12394289	10nt	0.66195	0.629757	-0.032193	0.000539	-0.026246	0.102	EHMT2;EHMT2	Body;Body
31857040	cg15480114	0	0.966326	0.968052	0.001726	0.044761	0.0038993	0.00995	EHMT2;EHMT2	Body;Body
31859141	cg18465149	0	0.910211	0.902172	-0.008039	0.04545	-0.005384	0.446	EHMT2;EHMT2	Body;Body
31860317	cg12656692	0	0.96227	0.959058	-0.003212	0.017964	-0.00502	0.0359	EHMT2;EHMT2	Body;Body
31860763	cg25633383	0	0.88495	0.875363	-0.009587	0.042068	-0.015261	0.0671	EHMT2;EHMT2	Body;Body
31863252	cg22810281	0	0.910005	0.905547	-0.004458	0.047479	-0.0051947	0.191	EHMT2;EHMT2	Body;Body
31864071	cg03146965	0	0.955164	0.951112	-0.004052	0.00849	-0.002084	0.435	EHMT2;EHMT2	Body;Body
31866117	cg23658874	0	0.03618	0.04171	0.00553	0.040745	0.005819	0.222	EHMT2;EHMT2	TSS1500;TSS1500
31866825	cg19577206	0	0.656049	0.637361	-0.018688	0.003447	-0.015385	0.167	EHMT2;EHMT2	TSS1500;TSS1500
31867995	cg07249939	0	0.336417	0.322785	-0.013632	0.205906	-0.039265	0.0389	ZBTB12	Body
31870305	cg16505946	0	0.015249	0.017442	0.002193	0.040283	0.0027396	0.147	ZBTB12	TSS1500
31876831	cg08577426	0	0.668966	0.622713	-0.046253	0.002777	-0.038412	0.153	C2;C2	5'UTR;Body
31884432	cg14592690	0	0.794726	0.781096	-0.01363	0.022353	-0.00884	0.397	C2;C2	5'UTR;Body
31895203	cg14301635	0	0.924827	0.917944	-0.006883	0.011785	-0.007215	0.133	C2;C2	TSS200;TSS200
31895464	cg00588517	0	0.835435	0.821462	-0.013973	0.014657	-0.020302	0.0442	C2;C2;C2;C2	1stExon;5'UTR;1stExon;5'UTR
31895598	cg04498679	0	0.655603	0.644251	-0.011352	0.027216	-0.023479	0.00944	C2;C2	Body;Body
31903979	cg01725571	0	0.747205	0.724803	-0.022402	0.008143	-0.025812	0.0826	C2;C2-AS1;C2;C2;C2;C2	Body;Body;Body;Body;Body;Body
31904709	cg10463419	0	0.879589	0.868974	-0.010615	0.017081	-0.002075	0.787	C2;C2	Body;Body
31911054	cg15149313	0	0.621759	0.5766	-0.045159	0.00108	-0.04281	0.0745	C2;C2;C2;C2;C2	Body;Body;Body;Body;Body
31911265	cg25515978	ONSITE	0.879672	0.826825	-0.052847	0.038427	-0.04247	0.344	C2;C2;C2;C2;C2	Body;Body;Body;Body;Body
31911276	cg09455601	0	0.925755	0.918093	-0.007662	0.028042	-0.0082895	0.177	C2;C2;C2;C2;C2	Body;Body;Body;Body;Body
31913250	cg15847272	0	0.796087	0.779285	-0.016802	0.015586	-0.00469	0.697	C2;C2;CFB	3'UTR;3'UTR;TSS1500
31913323	cg07880384	0	0.648183	0.627056	-0.021127	0.020304	-0.011738	0.46	C2;C2;CFB	3'UTR;3'UTR;TSS1500
31913809	cg06060835	0	0.759236	0.743155	-0.016081	0.029097	-0.02233	0.0861	CFB;CFB	1stExon;5'UTR
31913995	cg08956226	0	0.709197	0.695651	-0.013546	0.006669	-0.02068	0.0185	CFB;CFB	1stExon;5'UTR
31914068	cg04945153	0	0.836738	0.827279	-0.009459	0.130953	-0.022625	0.0408	CFB	Body
31916128	cg13970216	0	0.882225	0.870506	-0.011719	0.033651	-0.021616	0.0263	CFB	Body
31919944	cg18626323	0	0.918035	0.911987	-0.006048	0.043484	-0.009739	0.0658	RDBP	3'UTR
31921065	cg12787226	0	0.837959	0.772915	-0.065044	0.000214	-0.05037	0.0948	NELFE	Body
31922863	cg11634875	0	0.90565	0.897986	-0.007664	0.003653	-0.002379	0.598	RDBP	Body
31925660	cg18051316	0	0.831343	0.833826	0.002483	0.721667	0.02551	0.0342	RDBP;SKIV2L;MIR1236	Body;TSS1500;TSS1500
31926801	cg27331607	0	0.023142	0.024745	0.001603	0.051544	0.003533	0.0148	RDBP;SKIV2L;SKIV2L;RDBP	1stExon;1stExon;5'UTR;5'UTR
31926840	cg19108542	0	0.026779	0.025492	-0.001287	0.400426	-0.005842	0.0296	RDBP;SKIV2L;SKIV2L;RDBP	1stExon;1stExon;5'UTR;5'UTR
31927177	cg05670509	0	0.046561	0.041337	-0.005224	0.032361	-0.008475	0.0493	NELFE;SKIV2L;SKIV2L	TSS1500;ExonBnd;Body
31930762	cg00811777	0	0.671367	0.65388	-0.017487	0.042291	-0.00634	0.674	SKIV2L	Body
31936154	cg04744301	0	0.887988	0.882376	-0.005612	0.045012	-0.01015	0.0401	SKIV2L	Body
31936192	cg23485738	0	0.800192	0.790734	-0.009458	0.054483	-0.019227	0.0268	SKIV2L	Body
31936674	cg14178705	5nt	0.911047	0.889115	-0.021932	0.004306	-0.0218343	0.104	SKIV2L	Body
31936777	cg24067788	0	0.944815	0.94255	-0.002265	0.238432	-0.007786	0.0211	SKIV2L	Body
31937127	cg13015485	0	0.934246	0.928376	-0.00587	0.013661	-0.002603	0.529	SKIV2L	Body
31937228	cg09857617	0	0.845659	0.834416	-0.011243	0.00248	-0.022093	0.00066	SKIV2L	Body
31937968	cg08721491	0	0.935825	0.931977	-0.003848	0.039072	-0.005504	0.0948	STK19;DOM3Z	TSS1500;Body
31938090	cg04654261	0	0.929976	0.924453	-0.005523	0.018191	-0.009026	0.0286	STK19;DOM3Z	TSS1500;Body
31938372	cg01449563	0	0.924431	0.928572	0.004141	0.04527	0.003234	0.374	STK19;STK19;STK19;DOM3Z	TSS1500;TSS1500;TSS1500;Body
31939768	cg24640641	0	0.070968	0.06669	-0.004278	0.05341	-0.008859	0.0234	DOM3Z;STK19;STK19;DOM3Z;STK19;STK19;STK19	5'UTR;5'UTR;1stExon;1stExon;1stExon;Body;5'UTR
31940085	cg04945066	0	0.026237	0.028479	0.002242	0.049379	0.0030137	0.135	STK19;STK19;STK19;DOM3Z	Body;Body;Body;TSS200
31940305	cg02070866	0	0.062783	0.059014	-0.003769	0.054549	-0.007244	0.0364	STK19;STK19;DOM3Z;STK19	Body;Body;TSS1500;Body
31940782	cg14847162	0	0.32774	0.33676	0.00902	0.27924	0.03207	0.0287	STK19;STK19;DOM3Z;STK19	Body;Body;TSS1500;Body
31941049	cg20069688	0	0.65633	0.632829	-0.023501	0.001797	-0.022111	0.0916	STK19;STK19;DOM3Z;STK19	Body;Body;TSS1500;Body
31941361	cg01031999	0	0.682445	0.651779	-0.030666	0.022751	-0.037414	0.115	STK19;STK19;DOM3Z;STK19	Body;Body;TSS1500;Body
31941629	cg10477653	ONSITE	0.889314	0.828789	-0.060525	0.001182	-0.04887	0.131	STK19;STK19;STK19	Body;Body;Body
32011506	cg13540981	0	0.770153	0.751382	-0.018771	0.00714	-0.01752	0.151	TNXB;TNXB	Body;Body
32011570	cg01716499	0	0.754441	0.740565	-0.013876	0.000479	-0.016159	0.0194	TNXB;TNXB	Body;Body
32011575	cg27643910	0	0.863126	0.852789	-0.010337	0.012511	-0.004719	0.512	TNXB;TNXB	Body;Body
32014189	cg16385684	0	0.824978	0.814178	-0.0108	0.010574	-0.017403	0.0193	TNXB;TNXB	Body;TSS1500
32014663	cg09423875	0	0.802422	0.792329	-0.010093	0.030762	-0.014957	0.0698	TNXB;TNXB	Body;TSS1500
32014739	cg25375757	0	0.795071	0.776625	-0.018446	0.001292	-0.015673	0.115	TNXB;TNXB	Body;TSS1500
32014893	cg07441854	0	0.863944	0.854662	-0.009282	0.006632	-0.009292	0.121	TNXB;TNXB	Body;TSS1500
32015083	cg04841389	0	0.678388	0.668942	-0.009446	0.048548	-0.013312	0.116	TNXB;TNXB	Body;TSS1500
32015175	cg13665850	0	0.92094	0.914264	-0.006676	0.113856	-0.014785	0.0476	TNXB;TNXB	Body;TSS1500
32015737	cg04938317	0	0.812815	0.799232	-0.013583	0.010106	-0.0137837	0.137	TNXB	Body
32016115	cg15670990	0	0.077152	0.071904	-0.005248	0.039725	-0.008812	0.0506	TNXB	Body
32016336	cg24376689	0	0.440442	0.418886	-0.021556	0.011019	-0.019048	0.2	TNXB	Body
32016360	cg05298224	0	0.466085	0.443181	-0.022904	0.000275	-0.019007	0.0795	TNXB	Body
32016368	cg09474017	0	0.433419	0.415294	-0.018125	0.025368	-0.008409	0.552	TNXB	Body
32016520	cg00721819	0	0.947972	0.944749	-0.003223	0.037442	-0.001528	0.573	TNXB	Body
32016602	cg18319635	0	0.908967	0.902099	-0.006868	0.010377	-0.005917	0.207	TNXB	Body
32019556	cg07520673	0	0.852379	0.836399	-0.01598	0.002386	-0.009894	0.276	TNXB	Body
32019966	cg27537915	0	0.87519	0.868628	-0.006562	0.049293	-0.004028	0.492	TNXB	Body
32020377	cg09911881	0	0.769844	0.754515	-0.015329	0.009381	-0.0148686	0.151	TNXB	Body
32020425	cg07122553	0	0.618658	0.605398	-0.01326	0.041205	-0.005324	0.639	TNXB	Body
32022470	cg26977256	0	0.85681	0.844236	-0.012574	0.012277	-0.011263	0.201	TNXB	Body
32022642	cg20928974	5nt	0.713965	0.694328	-0.019637	0.020941	-0.022481	0.133	TNXB	Body
32022929	cg05598103	0	0.926364	0.921441	-0.004923	0.05208	-0.010296	0.0212	TNXB	Body
32023102	cg11223361	0	0.661391	0.611519	-0.049872	0.000314	-0.0186	0.425	TNXB	Body
32023249	cg07910408	0	0.920735	0.925014	0.004279	0.043665	0.002101	0.572	TNXB	Body
32023283	cg11815438	0	0.887989	0.877205	-0.010784	0.016961	0.001806	0.8149	TNXB	Body
32023383	cg14011611	0	0.928117	0.920899	-0.007218	0.01581	0.0002347	0.9635	TNXB	Body
32025453	cg12003024	0	0.699833	0.685278	-0.014555	0.001353	-0.0077	0.323	TNXB	Body
32026147	cg26249135	0	0.607562	0.565011	-0.042551	0.007062	-0.03376	0.221	TNXB	Body
32026350	cg06365270	0	0.926671	0.91748	-0.009191	0.006961	-0.015401	0.0101	TNXB	Body
32026656	cg19071976	0	0.769392	0.749123	-0.020269	0.007563	-0.029433	0.0274	TNXB	Body
32026740	cg14642392	0	0.733536	0.696717	-0.036819	0.000326	-0.042751	0.0164	TNXB	Body
32027379	cg04344233	0	0.777819	0.766592	-0.011227	0.071933	-0.025351	0.0212	TNXB	Body
32027666	cg14431072	0	0.750231	0.721136	-0.029095	0.014378	-0.03969	0.056	TNXB	Body
32028152	cg00356500	0	0.948857	0.93645	-0.012407	0.028851	-0.009236	0.354	TNXB	Body
32028841	cg21411702	0	0.884109	0.87466	-0.009449	0.020766	-0.01189	0.0988	TNXB	Body
32028926	cg16556078	0	0.849999	0.837947	-0.012052	0.019453	-0.0113028	0.212	TNXB	Body
32028946	cg09548893	0	0.930308	0.925987	-0.004321	0.039878	-0.002436	0.509	TNXB	Body
32029003	cg06670368	0	0.903068	0.888859	-0.014209	0.001403	-0.022048	0.00463	TNXB	Body
32029152	cg00898102	0	0.839007	0.821274	-0.017733	0.023197	-0.013852	0.312	TNXB	Body
32031436	cg17675724	0	0.877601	0.86411	-0.013491	0.019058	-0.0131802	0.193	TNXB	Body
32032817	cg21754201	0	0.898949	0.890511	-0.008438	0.022833	-0.015241	0.0197	TNXB	Body
32034322	cg08895562	0	0.840876	0.825499	-0.015377	0.035981	-0.017085	0.187	TNXB	Body
32034447	cg12589456	0	0.869055	0.862948	-0.006107	0.267725	-0.021123	0.0293	TNXB	Body
32035027	cg09889836	0	0.756708	0.734074	-0.022634	0.023627	-0.014177	0.414	TNXB	Body
32036530	cg19885914	0	0.893644	0.886101	-0.007543	0.001488	-0.01169	0.00491	TNXB	Body
32036611	cg04539172	0	0.773171	0.747694	-0.025477	0.001782	-0.027045	0.0574	TNXB	Body
32036677	cg00686477	0	0.798369	0.765303	-0.033066	0.000275	-0.031152	0.0473	TNXB	Body
32036822	cg12496694	0	0.777073	0.757884	-0.019189	0.017225	-0.011048	0.432	TNXB	Body
32037339	cg07139946	0	0.855837	0.848238	-0.007599	0.013099	-0.0082363	0.126	TNXB	Body
32037342	cg01886385	0	0.864761	0.850717	-0.014044	0.00012	-0.0142506	0.0238	TNXB	Body
32037587	cg02571560	0	0.810234	0.786656	-0.023578	0.000109	-0.02978	0.00485	TNXB	Body
32037735	cg16416464	0	0.863552	0.85276	-0.010792	0.002037	-0.016306	0.00781	TNXB	Body
32037800	cg05596841	0	0.761152	0.743533	-0.017619	0.001357	-0.027101	0.00487	TNXB	Body
32038045	cg16318036	0	0.778398	0.768208	-0.01019	0.037764	-0.016836	0.052	TNXB	Body
32038177	cg27073361	0	0.789243	0.774132	-0.015111	0.010077	-0.01888	0.0675	TNXB	Body
32038185	cg18630580	0	0.582491	0.560489	-0.022002	0.041113	-0.037064	0.0515	TNXB	Body
32038541	cg21042276	0	0.731715	0.706033	-0.025682	0.000355	-0.026614	0.0328	TNXB	Body
32038747	cg14669361	0	0.758289	0.743079	-0.01521	0.005362	-0.0157935	0.0988	TNXB	Body
32038881	cg23462632	0	0.800973	0.796435	-0.004538	0.295039	-0.015869	0.0376	TNXB	Body
32038958	cg00617292	0	0.881056	0.868295	-0.012761	0.002	-0.014361	0.0466	TNXB	Body
32039176	cg17235833	0	0.645572	0.620532	-0.02504	0.00078	-0.017144	0.181	TNXB	Body
32039999	cg15717844	0	0.908602	0.9011	-0.007502	0.032989	-0.012207	0.0494	TNXB	Body
32040377	cg10859681	0	0.888862	0.89067	0.001808	0.714195	0.019317	0.0231	TNXB	Body
32041031	cg11264098	0	0.808383	0.79815	-0.010233	0.002738	-0.012937	0.0306	TNXB	Body
32041191	cg02248749	0	0.810415	0.796257	-0.014158	0.019125	-0.008586	0.416	TNXB	Body
32041333	cg00877037	0	0.949058	0.944286	-0.004772	0.008067	-0.005431	0.0859	TNXB	Body
32041678	cg14037463	0	0.811589	0.789619	-0.02197	0.006158	-0.019427	0.166	TNXB	Body
32042344	cg13308063	0	0.905539	0.896131	-0.009408	0.006175	0.006311	0.259955	TNXB	Body
32042430	cg02927981	0	0.89465	0.888053	-0.006597	0.030996	-0.012958	0.0162	TNXB	Body
32043561	cg22825871	0	0.850043	0.845063	-0.00498	0.157776	-0.016023	0.00952	TNXB	Body
32043739	cg04492496	0	0.771578	0.750857	-0.020721	0.007896	-0.0204616	0.134	TNXB	Body
32044104	cg15318957	0	0.852319	0.836731	-0.015588	0.001447	-0.018641	0.0293	TNXB	Body
32044179	cg07485305	0	0.899588	0.892561	-0.007027	0.016522	-0.005749	0.263	TNXB	Body
32044254	cg05423418	0	0.774844	0.753376	-0.021468	0.021488	-0.030484	0.0642	TNXB	Body
32044496	cg27428104	0	0.686087	0.668137	-0.01795	0.022038	-0.03198	0.0206	TNXB	Body
32046306	cg23223091	0	0.921947	0.916232	-0.005715	0.026018	-0.007194	0.112	TNXB	Body
32046663	cg24252708	0	0.95526	0.951624	-0.003636	0.0199	-0.002491	0.362	TNXB	Body
32047223	cg12338202	0	0.9484	0.945145	-0.003255	0.04128	-0.0036475	0.195	TNXB	Body
32047711	cg02996364	0	0.890789	0.882645	-0.008144	0.017008	0.000758	0.8968	TNXB	Body
32048679	cg02550722	0	0.584122	0.550966	-0.033156	0.001436	-0.035651	0.0494	TNXB	Body
32049177	cg00661399	0	0.790736	0.775241	-0.015495	0.019998	-0.017648	0.132	TNXB	Body
32049373	cg15048806	0	0.87993	0.870263	-0.009667	0.023741	-0.015577	0.0389	TNXB	Body
32049924	cg23994443	0	0.891851	0.883988	-0.007863	0.029372	-0.01687	0.00787	TNXB	Body
32050947	cg24426208	0	0.804516	0.796096	-0.00842	0.030825	-0.011611	0.0916	TNXB	Body
32051067	cg05067717	0	0.673188	0.665847	-0.007341	0.046171	-0.01575	0.0152	TNXB	Body
32051108	cg26872482	0	0.855506	0.839682	-0.015824	0.000813	-0.027558	0.000832	TNXB	Body
32051857	cg07717083	0	0.773787	0.751619	-0.022168	0.002068	-0.01273	0.305	TNXB	Body
32051999	cg06324507	0	0.777614	0.767735	-0.009879	0.031955	-0.007535	0.352	TNXB	Body
32052212	cg15163719	0	0.86497	0.85259	-0.01238	0.000863	-0.018093	0.00534	TNXB	Body
32052393	cg15111386	0	0.952347	0.956032	0.003685	0.017412	0.0004123	0.877	TNXB	Body
32052409	cg20331241	0	0.929029	0.924595	-0.004434	0.015342	-0.008174	0.0111	TNXB	Body
32052736	cg08250055	0	0.89877	0.89799	-0.00078	0.801073	-0.010847	0.0447	TNXB	Body
32053100	cg13606255	0	0.533834	0.502206	-0.031628	0.002255	-0.021839	0.223	TNXB	Body
32053637	cg16662408	0	0.803413	0.790604	-0.012809	0.013656	-0.016864	0.0652	TNXB	Body
32053641	cg06539391	0	0.59763	0.582568	-0.015062	0.017969	-0.0224	0.0459	TNXB	Body
32053748	cg11576405	0	0.808052	0.798045	-0.010007	0.018035	-0.019966	0.00728	TNXB	Body
32054094	cg10463626	0	0.888326	0.873707	-0.014619	0.002283	-0.009343	0.259	TNXB	Body
32054561	cg14737484	0	0.404281	0.367908	-0.036373	0.028423	-0.03794	0.195	TNXB	Body
32054771	cg07345515	0	0.72255	0.709892	-0.012658	0.017766	-0.01524	0.105	TNXB	Body
32054790	cg06580770	0	0.71811	0.693123	-0.024987	0.000463	-0.022288	0.0709	TNXB	Body
32054845	cg02352370	0	0.638599	0.623936	-0.014663	0.02634	-0.0151781	0.192	TNXB	Body
32055007	cg22547540	0	0.62786	0.607391	-0.020469	0.001978	-0.026528	0.022	TNXB	Body
32055046	cg07810190	0	0.715248	0.689176	-0.026072	0.001998	-0.030435	0.0391	TNXB	Body
32055517	cg09996288	0	0.022286	0.024837	0.002551	0.024086	0.000285	0.884	TNXB	Body
32055711	cg23724858	0	0.059101	0.064398	0.005297	0.01717	0.007357	0.0604	TNXB	Body
32056119	cg23186098	0	0.814371	0.803991	-0.01038	0.054021	-0.023117	0.0149	TNXB	Body
32057125	cg08111284	0	0.765844	0.75408	-0.011764	0.014289	-0.014676	0.0826	TNXB	Body
32057311	cg24029082	0	0.926823	0.916381	-0.010442	0.00324	-0.020897	0.000742	TNXB	Body
32057341	cg04258926	0	0.806867	0.781476	-0.025391	0.002476	-0.029944	0.0414	TNXB	Body
32057761	cg07377172	0	0.817274	0.801306	-0.015968	0.000606	-0.019381	0.0169	TNXB	Body
32058851	cg25549720	0	0.892447	0.880108	-0.012339	0.005897	-0.013719	0.0809	TNXB	Body
32060816	cg23145336	5nt	0.87951	0.886419	0.006909	0.200982	0.019506	0.0399	TNXB	Body
32061160	cg07148038	0	0.855961	0.845416	-0.010545	0.003529	-0.011576	0.0673	TNXB	Body
32061318	cg23641899	0	0.772141	0.741345	-0.030796	9.8e-05	-0.035551	0.00937	TNXB	Body
32061478	cg24504289	0	0.785913	0.760527	-0.025386	0.009048	-0.031191	0.0681	TNXB	Body
32062160	cg16661123	0	0.843878	0.825739	-0.018139	0.001682	-0.023459	0.0202	TNXB	Body
32062393	cg10308381	0	0.884251	0.874617	-0.009634	0.040691	-0.0101471	0.222	TNXB	Body
32062528	cg20759600	0	0.845697	0.831033	-0.014664	0.045198	-0.017602	0.173	TNXB	Body
32062885	cg16673412	0	0.844056	0.836698	-0.007358	0.030242	-0.007356	0.219	TNXB	Body
32064258	cg10923662	0	0.346293	0.385913	0.03962	0.091068	0.09206	0.026	TNXB	Body
32064578	cg13400512	0	0.25562	0.296065	0.040445	0.031248	0.04977	0.133	TNXB	Body
32064582	cg12694372	0	0.29591	0.323703	0.027793	0.133852	0.06492	0.0475	TNXB	Body
32064656	cg21642103	0	0.187378	0.205838	0.01846	0.057575	0.04261	0.0128	TNXB	Body
32064660	cg13698691	0	0.265641	0.28395	0.018309	0.127849	0.043685	0.0397	TNXB	Body
32064671	cg21342636	0	0.28922	0.314168	0.024948	0.058461	0.05089	0.0287	TNXB	Body
32064677	cg01485117	0	0.331816	0.349278	0.017462	0.130192	0.047411	0.0196	TNXB	Body
32064749	cg15793329	0	0.365841	0.38508	0.019239	0.081906	0.040262	0.0393	TNXB	Body
32064764	cg21289669	0	0.2184	0.242501	0.024101	0.046574	0.042492	0.047	TNXB	Body
32064945	cg07518714	0	0.44885	0.471857	0.023007	0.024635	0.030889	0.0872	TNXB	Body
32065702	cg04272615	0	0.845989	0.834293	-0.011696	0.024239	-0.017889	0.0508	TNXB	Body
32065890	cg11005651	0	0.657624	0.635588	-0.022036	0.002312	-0.036218	0.00426	TNXB	Body
32066582	cg20754034	0	0.684187	0.663833	-0.020354	0.044059	-0.022605	0.205	TNXB	5'UTR
32068226	cg02976009	0	0.768862	0.751228	-0.017634	0.006274	-0.032243	0.0044	TNXB	5'UTR
32068240	cg22269416	0	0.855255	0.848673	-0.006582	0.140539	-0.017257	0.0284	TNXB	5'UTR
32072167	cg06292891	0	0.807698	0.797463	-0.010235	0.022044	-0.01368	0.0827	TNXB	5'UTR
32074291	cg18701983	0	0.828077	0.816019	-0.012058	0.021431	-0.018775	0.0423	TNXB	5'UTR
32074856	cg19935845	0	0.821803	0.811359	-0.010444	0.047243	-0.012704	0.172	TNXB	5'UTR
32074934	cg05956076	0	0.696794	0.674518	-0.022276	0.012856	-0.025572	0.104	TNXB	5'UTR
32075763	cg15657588	0	0.502358	0.483001	-0.019357	0.003366	-0.009023	0.427	TNXB	5'UTR
32076906	cg25587092	0	0.431099	0.416062	-0.015037	0.038388	-0.017034	0.184	TNXB	5'UTR
32078127	cg20344925	0	0.832576	0.823427	-0.009149	0.035891	-0.00286	0.707	TNXB	TSS1500
32078411	cg13823701	0	0.880527	0.874618	-0.005909	0.142188	-0.015037	0.0343	TNXB	TSS1500
32078453	cg25067686	0	0.822825	0.816314	-0.006511	0.067148	-0.014468	0.021	TNXB	TSS1500
32078574	cg05619785	0	0.865862	0.856609	-0.009253	0.033351	-0.012656	0.0993	TNXB	TSS1500
32081610	cg16992627	0	0.91645	0.911136	-0.005314	0.015629	-0.0057764	0.135
32081789	cg25265360	0	0.903819	0.898248	-0.005571	0.027669	-0.005774	0.195
32084485	cg11869968	0	0.959368	0.955724	-0.003644	0.002456	-0.0026861	0.198	ATF6B;ATF6B	Body;Body
32085171	cg08952475	0	0.936177	0.930366	-0.005811	0.00601	-0.00785	0.0347	ATF6B;ATF6B	Body;Body
32085541	cg21834063	0	0.859185	0.84824	-0.010945	0.008148	-0.005803	0.419	ATF6B;ATF6B	Body;Body
32086782	cg06111526	0	0.192614	0.177457	-0.015157	0.008661	-0.0167	0.0995	ATF6B;ATF6B	Body;Body
32087190	cg23782145	0	0.910191	0.919169	0.008978	0.041541	0.009818	0.207	ATF6B;ATF6B	Body;Body
32093933	cg04136321	0	0.919128	0.913375	-0.005753	0.0425	-0.0008934	0.856	ATF6B;ATF6B	Body;Body
32094729	cg00232996	0	0.782691	0.763157	-0.019534	0.004164	-0.017888	0.133	ATF6B;ATF6B	Body;Body
32094845	cg08386009	0	0.601788	0.566756	-0.035032	0.004326	-0.016361	0.44	ATF6B;ATF6B	Body;Body
32094905	cg09845996	0	0.938185	0.93453	-0.003655	0.039006	-0.0037428	0.231	ATF6B;ATF6B	Body;Body
32094915	cg04628692	0	0.909278	0.901497	-0.007781	0.000362	-0.004432	0.233	ATF6B;ATF6B	Body;Body
32095148	cg10007927	0	0.804047	0.786312	-0.017735	0.000488	-0.015057	0.0865	ATF6B;ATF6B	Body;Body
32095616	cg18313478	0	0.045538	0.038182	-0.007356	0.015527	-0.009576	0.0737	ATF6B;ATF6B	Body;Body
32096138	cg00366186	0	0.030914	0.030089	-0.000825	0.383699	-0.0044531	0.00672	ATF6B;ATF6B	TSS200;TSS200
32096359	cg15690316	0	0.110662	0.101868	-0.008794	0.188739	-0.0301	0.0102	ATF6B;ATF6B	TSS1500;TSS1500
32096524	cg21548749	0	0.541422	0.524974	-0.016448	0.010433	-0.015576	0.167	ATF6B;ATF6B;FKBPL	TSS1500;TSS1500;Body
32097967	cg06325842	0	0.052327	0.048026	-0.004301	0.012792	-0.008108	0.0076	FKBPL;FKBPL	1stExon;5'UTR
32099564	cg07790778	0	0.917258	0.911271	-0.005987	0.035382	-0.004456	0.373	FKBPL	TSS1500
32112546	cg18572200	0	0.774969	0.781109	0.00614	0.36246	0.029612	0.0111
32115221	cg13378486	0	0.766972	0.741197	-0.025775	0.021925	-0.018594	0.346
32116994	cg04630292	0	0.108494	0.119142	0.010648	0.025433	0.012623	0.133	PRRT1	3'UTR
32118405	cg25845985	0	0.439917	0.424948	-0.014969	0.158683	-0.044919	0.0161	PRRT1	Body
32119923	cg00403498	0	0.224222	0.246189	0.021967	0.016228	0.013975	0.382	PRRT1;PPT2	TSS1500;TSS1500
32120625	cg08045906	0	0.893018	0.896208	0.00319	0.276016	0.012167	0.0178	PPT2;PRRT1;PPT2	TSS1500;TSS1500;TSS1500
32121204	cg12738718	0	0.23243	0.220362	-0.012068	0.090616	-0.024992	0.0474	PPT2;PPT2;PRRT1	TSS200;TSS1500;TSS1500
32123701	cg17383811	0	0.942633	0.947238	0.004605	0.020504	0.006001	0.0867	PPT2;PPT2	Body;Body
32126616	cg12629909	0	0.800428	0.78572	-0.014708	0.036154	-0.031282	0.0114	PPT2;PPT2	Body;Body
32131722	cg13705888	0	0.928999	0.936288	0.007289	0.125643	0.016594	0.0485	EGFL8	TSS1500
32133929	cg18699916	0	0.955004	0.954456	-0.000548	0.773746	-0.006814	0.0406	EGFL8	5'UTR
32134964	cg07608094	0	0.911385	0.913474	0.002089	0.376079	0.01132	0.0057	EGFL8	Body
32135052	cg02769614	0	0.945239	0.94743	0.002191	0.284983	0.007677	0.0332	EGFL8	Body
32137294	cg14750743	0	0.893901	0.883285	-0.010616	0.000161	-0.011999	0.0139	AGPAT1;AGPAT1	Body;Body
32138201	cg16467507	0	0.852427	0.84136	-0.011067	0.001953	-0.012937	0.0384	AGPAT1;AGPAT1	Body;Body
32138723	cg18698459	0	0.955785	0.954411	-0.001374	0.392115	-0.006285	0.0256	AGPAT1;AGPAT1	Body;Body
32140758	cg04528352	0	0.746012	0.736648	-0.009364	0.022004	-0.006611	0.356	AGPAT1;AGPAT1	5'UTR;5'UTR
32141584	cg02880898	0	0.926933	0.92912	0.002187	0.400342	0.010498	0.0211	AGPAT1;AGPAT1	5'UTR;5'UTR
32142122	cg14739153	0	0.918531	0.909376	-0.009155	0.01218	-8.62e-05	0.9889	AGPAT1;AGPAT1	5'UTR;5'UTR
32144119	cg16689962	0	0.079099	0.074032	-0.005067	0.037333	-0.009884	0.0213	AGPAT1;AGPAT1	TSS1500;5'UTR
32145626	cg08450897	0	0.019843	0.023536	0.003693	0.010182	0.005012	0.0475	RNF5P1;RNF5;AGPAT1	TSS1500;TSS1500;5'UTR
32147440	cg18265845	0	0.88477	0.875943	-0.008827	0.028977	-0.003836	0.587	RNF5;RNF5P1	Body;Body
32149143	cg05436760	0	0.879507	0.872627	-0.00688	0.034808	0.001346	0.8104	AGER;AGER	Body;Body
32151346	cg10677959	0	0.939476	0.941378	0.001902	0.240346	0.005674	0.0472	AGER;AGER	Body;Body
32151394	cg08328160	0	0.942576	0.946088	0.003512	0.047678	0.005021	0.109	AGER;AGER	Body;Body
32151882	cg04096477	0	0.87346	0.860523	-0.012937	0.004462	-0.006718	0.393	AGER;AGER	Body;Body
32152269	cg17874413	0	0.932189	0.928579	-0.00361	0.266875	-0.011488	0.0451	AGER;AGER	TSS1500;TSS1500
32157485	cg13910855	0	0.026379	0.02921	0.002831	0.041167	0.0005614	0.816	PBX2	1stExon
32159604	cg19555708	0	0.393081	0.373023	-0.020058	0.047639	-0.012213	0.492	GPSM3	Body
32160074	cg00442389	0	0.056492	0.044581	-0.011911	0.002038	-0.004821	0.466	GPSM3	Body
32163562	cg08592230	0	0.035581	0.032745	-0.002836	0.019329	-0.0027167	0.202	GPSM3;NOTCH4	TSS1500;Body
32164151	cg06099048	0	0.055269	0.056311	0.001042	0.641144	0.008312	0.0333	GPSM3;NOTCH4	TSS1500;Body
32164160	cg02238556	0	0.029939	0.031773	0.001834	0.043978	0.0029149	0.07	GPSM3;NOTCH4	TSS1500;Body
32164553	cg11747349	0	0.211781	0.23064	0.018859	0.01936	0.015092	0.286	GPSM3;NOTCH4	TSS1500;Body
32165917	cg11671335	0	0.824024	0.812524	-0.0115	0.025357	-0.009958	0.271	NOTCH4	Body
32166206	cg02902313	0	0.715368	0.690663	-0.024705	0.00551	-0.016671	0.3	NOTCH4	Body
32166310	cg11251925	0	0.693598	0.682129	-0.011469	0.007958	-0.020769	0.00622	NOTCH4	Body
32166538	cg01054432	0	0.916926	0.906428	-0.010498	0.008981	-0.009348	0.184	NOTCH4	Body
32166652	cg12120947	0	0.937315	0.930071	-0.007244	0.001948	-0.001741	0.6611	NOTCH4	Body
32166736	cg20794512	0	0.970304	0.969963	-0.000341	0.778773	0.0042406	0.04335	NOTCH4	Body
32166763	cg01108614	0	0.966781	0.967834	0.001053	0.221383	0.0033553	0.0269	NOTCH4	Body
32166814	cg08291049	0	0.942892	0.944097	0.001205	0.356966	0.0065947	0.00355	NOTCH4	Body
32166839	cg11662340	0	0.873645	0.862955	-0.01069	0.004886	-0.011534	0.083	NOTCH4	Body
32168969	cg16599983	0	0.761722	0.73617	-0.025552	0.003429	-0.021881	0.15	NOTCH4	Body
32169650	cg18674460	0	0.83164	0.815305	-0.016335	0.000977	-0.0158955	0.0649	NOTCH4	Body
32169707	cg19448144	0	0.841416	0.827565	-0.013851	0.049263	-0.015928	0.2	NOTCH4	Body
32169878	cg23893346	0	0.677877	0.662744	-0.015133	0.007449	-0.0145513	0.142	NOTCH4	Body
32169929	cg24856537	0	0.77182	0.757184	-0.014636	0.000487	-0.021749	0.00298	NOTCH4	Body
32169934	cg11408754	0	0.830338	0.822936	-0.007402	0.050906	-0.017265	0.00963	NOTCH4	Body
32170135	cg20102694	0	0.87004	0.862249	-0.007791	0.018764	-0.009251	0.113	NOTCH4	Body
32171786	cg09702096	0	0.888542	0.871129	-0.017413	0.00313	-0.02073	0.0446	NOTCH4	Body
32171823	cg05380127	0	0.852029	0.843104	-0.008925	0.028432	-0.007821	0.275	NOTCH4	Body
32172124	cg22022067	0	0.798265	0.772067	-0.026198	0.001772	-0.027614	0.059	NOTCH4	Body
32172523	cg21993547	0	0.824679	0.805492	-0.019187	0.023107	-0.010982	0.457	NOTCH4	Body
32172681	cg15919612	0	0.782022	0.756702	-0.02532	0.000252	-0.026976	0.0238	NOTCH4	Body
32172871	cg18244508	0	0.733321	0.701081	-0.03224	0.000294	-0.032029	0.0377	NOTCH4	Body
32177664	cg12966376	0	0.778904	0.752037	-0.026867	0.000283	-0.031909	0.0131	NOTCH4	Body
32177716	cg24761212	0	0.857929	0.847189	-0.01074	0.016227	-0.00862	0.271	NOTCH4	Body
32177727	cg13089044	0	0.91172	0.903031	-0.008689	0.021109	-0.014127	0.0335	NOTCH4	Body
32178017	cg23089723	0	0.651143	0.629295	-0.021848	0.000439	-0.0221765	0.0397	NOTCH4	Body
32178144	cg23846143	0	0.938066	0.932687	-0.005379	0.021174	-0.004476	0.275	NOTCH4	Body
32178215	cg23585168	0	0.703699	0.684026	-0.019673	0.004292	-0.010016	0.4	NOTCH4	Body
32179862	cg18943331	0	0.92235	0.913218	-0.009132	0.002009	-0.0089809	0.0814	NOTCH4	Body
32179971	cg07637554	0	0.719319	0.680012	-0.039307	3.05e-05	-0.033157	0.0391	NOTCH4	Body
32180045	cg20241876	0	0.826082	0.804947	-0.021135	0.011414	-0.035542	0.0156	NOTCH4	Body
32180187	cg03145486	0	0.771027	0.74628	-0.024747	0.002505	-0.030346	0.0343	NOTCH4	Body
32181025	cg08135904	0	0.782366	0.76534	-0.017026	0.042277	-0.015361	0.298	NOTCH4	Body
32184829	cg07024453	0	0.838815	0.827159	-0.011656	0.017467	-0.017757	0.04	NOTCH4	Body
32184877	cg03626364	0	0.890837	0.886514	-0.004323	0.116146	-0.011874	0.0141	NOTCH4	Body
32185105	cg01251971	0	0.812402	0.796846	-0.015556	0.003904	-0.021763	0.0214	NOTCH4	Body
32185171	cg06535498	0	0.826887	0.811343	-0.015544	0.00852	-0.01786	0.0853	NOTCH4	Body
32185340	cg24446242	0	0.769714	0.747145	-0.022569	0.003408	-0.030697	0.0232	NOTCH4	Body
32185954	cg11981868	0	0.795347	0.759222	-0.036125	0.000262	-0.042282	0.0139	NOTCH4	Body
32185995	cg20044211	0	0.827759	0.819953	-0.007806	0.043805	-0.008849	0.196	NOTCH4	Body
32186164	cg27054610	0	0.783743	0.753196	-0.030547	0.000409	-0.035434	0.0184	NOTCH4	Body
32187229	cg19155735	0	0.721557	0.699674	-0.021883	0.010211	-0.004227	0.766	NOTCH4	Body
32187267	cg21265210	0	0.928873	0.922602	-0.006271	0.026679	-0.005455	0.273	NOTCH4	Body
32187467	cg19256906	0	0.806307	0.794833	-0.011474	0.002592	-0.007425	0.26	NOTCH4	Body
32187662	cg09198277	0	0.921819	0.913557	-0.008262	0.006994	-0.01524	0.0046	NOTCH4	Body
32187918	cg08939974	0	0.775843	0.748606	-0.027237	0.004072	-0.017991	0.274	NOTCH4	Body
32188317	cg24697648	0	0.677505	0.658364	-0.019141	0.026872	-0.026779	0.0793	NOTCH4	Body
32188404	cg12179641	0	0.825298	0.807859	-0.017439	1.93e-05	-0.019093	0.00649	NOTCH4	Body
32188822	cg10158182	ONSITE	0.856893	0.82776	-0.029133	0.012817	-0.04696	0.0227	NOTCH4	Body
32188976	cg18192906	0	0.880168	0.86416	-0.016008	0.004945	-0.02137	0.0326	NOTCH4	Body
32189084	cg09441030	0	0.900685	0.892735	-0.00795	0.024654	-0.005325	0.391	NOTCH4	Body
32189126	cg13096809	0	0.774577	0.749414	-0.025163	0.00739	-0.025546	0.121	NOTCH4	Body
32189397	cg16072814	0	0.808077	0.78958	-0.018497	0.000796	-0.0181131	0.0586	NOTCH4	Body
32189610	cg16809040	0	0.824607	0.808819	-0.015788	0.02701	-0.01786	0.156	NOTCH4	Body
32191895	cg05973262	0	0.783936	0.771788	-0.012148	0.038381	-0.015713	0.129	NOTCH4	TSS200
32209576	cg05844821	0	0.690305	0.638673	-0.051632	0.000177	-0.02275	0.322
32223336	cg09715059	0	0.461101	0.40492	-0.056181	0.000386	-0.051977	0.0576
32260812	cg11310716	0	0.904477	0.895289	-0.009188	0.00902	-0.0095147	0.123	C6orf10	Body
32261558	cg07324546	0	0.902363	0.895676	-0.006687	0.038061	-0.012985	0.0224	C6orf10	Body
32264336	cg01860396	0	0.778848	0.758153	-0.020695	0.003565	0.003366	0.7767	C6orf10	Body
32290111	cg10428798	0	0.898122	0.890077	-0.008045	0.03763	-0.007081	0.299	C6orf10	Body
32294260	cg03282991	0	0.914778	0.909367	-0.005411	0.047752	-0.0046584	0.333	C6orf10	Body
32295097	cg01937212	0	0.499163	0.450163	-0.049	0.001006	-0.05365	0.0388	C6orf10	Body
32295229	cg20795701	0	0.784226	0.767368	-0.016858	0.040831	-0.008556	0.554	C6orf10	Body
32299676	cg20966357	0	0.872501	0.855041	-0.01746	0.045362	-0.011608	0.447	C6orf10	Body
32301389	cg19721802	0	0.926491	0.918305	-0.008186	0.033555	-0.002742	0.683	C6orf10	Body
32305106	cg14704780	0	0.905528	0.891741	-0.013787	0.013288	-0.014892	0.128	C6orf10	Body
32306040	cg26263563	0	0.814636	0.777208	-0.037428	1.18e-05	-0.0337	0.0205	C6orf10	Body
32308995	cg02957632	10nt	0.894112	0.880795	-0.013317	0.018075	-0.007569	0.44	C6orf10	Body
32311517	cg00861856	0	0.846254	0.83355	-0.012704	0.029987	-0.008861	0.384	C6orf10	Body
32313583	cg13279700	0	0.648586	0.593609	-0.054977	0.000338	-0.04493	0.0795	C6orf10	Body
32317028	cg16905004	0	0.828043	0.784801	-0.043242	4.77e-07	-0.03702	0.01	C6orf10	Body
32317429	cg26930925	0	0.918297	0.902721	-0.015576	0.000142	-0.017952	0.0114	C6orf10	Body
32333231	cg25605800	0	0.945814	0.939133	-0.006681	0.00944	-0.0071314	0.115	C6orf10	Body
32335123	cg19886087	0	0.825188	0.798704	-0.026484	1.24e-06	-0.036011	0.000119	C6orf10	Body
32336160	cg13966843	0	0.919041	0.910113	-0.008928	0.006581	-0.005035	0.377	C6orf10	Body
32337930	cg08976526	0	0.903773	0.889351	-0.014422	0.001881	-0.022653	0.00531	C6orf10	Body
32339554	cg22863148	0	0.697113	0.665724	-0.031389	0.030683	-0.04784	0.0574	C6orf10;C6orf10	5'UTR;1stExon
32355370	cg24965496	0	0.680908	0.657035	-0.023873	0.007671	-0.034471	0.0286
32362551	cg16487292	0	0.898331	0.892693	-0.005638	0.027939	-0.009023	0.0463	BTNL2	Body
32362678	cg16045677	10nt	0.923358	0.911507	-0.011851	0.005198	-0.013215	0.0755	BTNL2	Body
32362707	cg04797846	0	0.811525	0.783704	-0.027821	0.000387	-0.031552	0.0206	BTNL2	Body
32363121	cg12344564	0	0.876526	0.897388	0.020862	0.005449	0.0154	0.233	BTNL2	Body
32363933	cg14945317	0	0.862048	0.854987	-0.007061	0.032288	-0.002355	0.682	BTNL2	Body
32365113	cg18880384	0	0.772654	0.732803	-0.039851	0.000979	-0.022929	0.266	BTNL2	Body
32370637	cg17961273	10nt	0.638275	0.591791	-0.046484	0.000497	-0.03738	0.104	BTNL2	Body
32370846	cg19416605	0	0.939261	0.930361	-0.0089	0.005196	-0.007972	0.152	BTNL2	Body
32371506	cg15319032	0	0.854174	0.837023	-0.017151	0.035801	-0.035676	0.0132	BTNL2	Body
32372373	cg10014338	0	0.914802	0.919739	0.004937	0.048104	0.006644	0.132	BTNL2	Body
32372377	cg07340708	0	0.86406	0.850978	-0.013082	0.013659	-0.01666	0.0745	BTNL2	Body
32373022	cg02748047	0	0.784019	0.771316	-0.012703	0.023122	-0.020055	0.0413	BTNL2	Body
32373089	cg26657086	0	0.752121	0.721596	-0.030525	5.13e-05	-0.019379	0.128	BTNL2	Body
32373620	cg09514561	0	0.67423	0.628631	-0.045599	2.97e-05	-0.029742	0.106	BTNL2	Body
32374861	cg07771643	0	0.900564	0.886531	-0.014033	0.002364	-0.008591	0.281	BTNL2	1stExon
32374926	cg09748960	0	0.899709	0.8867	-0.013009	0.016474	-0.01126	0.237	BTNL2	TSS200
32375086	cg18286996	0	0.81837	0.791899	-0.026471	0.000416	-0.0269241	0.0376	BTNL2	TSS200
32375672	cg18067840	0	0.658659	0.61692	-0.041739	0.013548	-0.046381	0.119	BTNL2	TSS1500
32376066	cg18060330	0	0.873226	0.910067	0.036841	0.03823	-0.01843	0.5436	BTNL2	TSS1500
32379505	cg03777614	ONSITE	0.827494	0.780156	-0.047338	0.013669	-0.01009	0.761
32383424	cg18670258	0	0.028778	0.03174	0.002962	0.114705	0.00785	0.0176
32407689	cg16753237	0	0.04182	0.036476	-0.005344	0.038295	-0.005141	0.256	HLA-DRA;HLA-DRA	5'UTR;1stExon
32408284	cg20348196	0	0.330678	0.290086	-0.040592	0.005426	0.002394	0.9219	HLA-DRA	Body
32408863	cg00528492	0	0.852522	0.839533	-0.012989	0.016081	0.0017	0.854	HLA-DRA	Body
32409413	cg17606183	0	0.831887	0.814394	-0.017493	0.042179	0.010087	0.4919	HLA-DRA	Body
32409856	cg13022993	0	0.892513	0.881496	-0.011017	0.011988	-0.003187	0.674	HLA-DRA	Body
32410247	cg00383136	0	0.831948	0.804395	-0.027553	1.12e-07	-0.0236	0.00628	HLA-DRA	Body
32410873	cg05500783	0	0.838578	0.826805	-0.011773	0.01922	-0.004085	0.64	HLA-DRA	Body
32411067	cg25645491	0	0.861774	0.849215	-0.012559	0.00325	-0.017273	0.021	HLA-DRA	Body
32411144	cg06968241	0	0.915332	0.909217	-0.006115	0.029391	-0.008013	0.106	HLA-DRA	Body
32411897	cg04639421	0	0.922008	0.909243	-0.012765	0.003326	-0.017593	0.0211	HLA-DRA	3'UTR
32443819	cg11294950	ONSITE	0.657915	0.797262	0.139347	0.001976	0.001631	0.9828
32493917	cg15011943	5nt	0.823287	0.846209	0.022922	0.036791	0.00131	0.945	HLA-DRB5	Body
32520615	cg22627029	ONSITE	0.495736	0.697563	0.201827	0.000101	-0.01278	0.8734	HLA-DRB6	Body
32525979	cg09663314	0	0.85007	0.881027	0.030957	0.000153	-0.002799	0.8314	HLA-DRB6	Body
32526263	cg03607220	5nt	0.796892	0.821162	0.02427	0.02283	-0.007737	0.6633	HLA-DRB6	Body
32547019	cg07984380	ONSITE	0.318358	0.442118	0.12376	9.81e-05	-0.03419	0.490383	HLA-DRB1	Body
32549631	cg08269402	ONSITE	0.746669	0.811446	0.064777	0.027125	0.008014	0.875	HLA-DRB1	Body
32551749	cg11404906	0	0.403168	0.146588	-0.25658	8.21e-07	-0.005419	0.943395	HLA-DRB1	Body
32551949	cg15568074	ONSITE	0.417829	0.208336	-0.209493	9.86e-05	0.03975	0.614346	HLA-DRB1	Body
32552039	cg08578320	ONSITE	0.545332	0.391706	-0.153626	7.85e-06	0.07089	0.149	HLA-DRB1	Body
32552042	cg09139047	5nt	0.584518	0.391725	-0.192793	3.87e-05	0.11934	0.0771	HLA-DRB1	Body
32552205	cg14645244	ONSITE	0.235796	0.118098	-0.117698	3.55e-06	-0.01949	0.60674	HLA-DRB1	Body
32552350	cg09949906	5nt	0.453927	0.216608	-0.237319	1.42e-06	-0.04691	0.5368	HLA-DRB1	Body
32552443	cg26036029	5nt	0.774613	0.723264	-0.051349	0.001871	0.05118	0.0403	HLA-DRB1	Body
32552453	cg10632894	ONSITE	0.609427	0.482553	-0.126874	0.000796	0.11438	0.0397	HLA-DRB1	Body
32578070	cg07007382	0	0.247491	0.270329	0.022838	0.318718	-0.08957	0.019406
32578114	cg15710545	0	0.231062	0.268516	0.037454	0.141049	-0.08754	0.038158
32632970	cg03403720	5nt	0.081255	0.046345	-0.03491	1.42e-08	-0.009303	0.31214	HLA-DQB1	Body
32632992	cg27196273	5nt	0.107791	0.087912	-0.019879	0.000408	0.008351	0.345759	HLA-DQB1	Body
32632995	cg04317588	ONSITE	0.069332	0.05025	-0.019082	2.89e-05	0.003224	0.645413	HLA-DQB1	Body
32633102	cg16345566	ONSITE	0.556937	0.379744	-0.177193	4.77e-05	0.11077	0.0791	HLA-DQB1	Body
32633114	cg13047157	5nt	0.192479	0.124666	-0.067813	0.000116	-0.001859	0.94763	HLA-DQB1	Body
32633157	cg24593918	5nt	0.306029	0.166132	-0.139897	4.99e-10	-0.01681	0.59	HLA-DQB1	Body
32633163	cg23464743	5nt	0.298573	0.17218	-0.126393	4.6e-07	-0.00886	0.815542	HLA-DQB1	Body
32634009	cg08964730	ONSITE	0.026818	0.031612	0.004794	0.032308	-0.004029	0.28335	HLA-DQB1	Body
32634276	cg13353717	10nt	0.157568	0.059415	-0.098153	5.68e-09	-0.005408	0.798	HLA-DQB1	1stExon
32634316	cg11986643	5nt	0.238448	0.113005	-0.125443	1.51e-09	-0.0351	0.252022	HLA-DQB1	1stExon
32634344	cg23336481	5nt	0.168553	0.086571	-0.081982	1.82e-06	0.004121	0.872616	HLA-DQB1	1stExon
32634362	cg05724777	10nt	0.187812	0.089869	-0.097943	7.66e-08	-0.007306	0.786	HLA-DQB1	1stExon
32685319	cg08831072	0	0.696881	0.657588	-0.039293	2.09e-05	-0.0396261	0.0123
32709158	cg20821042	0	0.65729	0.636636	-0.020654	0.239406	-0.07868	0.0104	HLA-DQA2	TSS200
32709511	cg22282941	0	0.771454	0.756421	-0.015033	0.049821	-0.015876	0.241	HLA-DQA2	Body
32709909	cg26489369	0	0.817813	0.803309	-0.014504	0.019313	-0.007558	0.485	HLA-DQA2	Body
32710516	cg10023855	0	0.835305	0.816862	-0.018443	0.013669	-0.013984	0.283	HLA-DQA2	Body
32711008	cg02293354	0	0.871285	0.858619	-0.012666	0.04017	-0.0123743	0.255	HLA-DQA2	Body
32711102	cg15496763	0	0.850267	0.830633	-0.019634	0.001856	-0.014993	0.17	HLA-DQA2	Body
32712045	cg18785140	0	0.770706	0.752122	-0.018584	0.008092	-0.0005956	0.9601	HLA-DQA2	Body
32712093	cg00334532	0	0.822125	0.822478	0.000353	0.965749	0.029311	0.0382	HLA-DQA2	Body
32712930	cg23117647	0	0.808277	0.794345	-0.013932	0.008431	-0.030139	0.00112	HLA-DQA2	Body
32725270	cg23785275	5nt	0.691563	0.542036	-0.149527	3.69e-12	-0.03076	0.283	HLA-DQB2	Body
32728862	cg12296550	ONSITE	0.797884	0.810165	0.012281	0.457245	-0.07527	0.006158	HLA-DQB2	Body
32729118	cg14255617	0	0.86877	0.874144	0.005374	0.55992	-0.032431	0.03973	HLA-DQB2	Body
32729876	cg19939773	0	0.637684	0.615222	-0.022462	0.001157	-0.028395	0.0187	HLA-DQB2	Body
32730130	cg23831898	0	0.773886	0.737416	-0.03647	0.000489	-0.030224	0.0941	HLA-DQB2	Body
32730859	cg21038932	0	0.869155	0.856998	-0.012157	0.009552	-0.008541	0.297	HLA-DQB2	Body
32732371	cg16315262	0	0.770006	0.75465	-0.015356	0.027903	-0.008858	0.461	HLA-DQB2	TSS1500
32732978	cg12909670	0	0.902999	0.894734	-0.008265	0.016624	-0.008332	0.17
32758431	cg24173759	0	0.91162	0.903351	-0.008269	0.031898	-0.00852	0.21
32762284	cg00699601	0	0.355116	0.545388	0.190272	5.68e-07	-0.08867	0.0784
32764901	cg09625158	0	0.026793	0.023138	-0.003655	0.004163	-0.0016348	0.457
32787496	cg00411901	0	0.924324	0.921601	-0.002723	0.24624	-0.008347	0.0439
32789045	cg06707784	0	0.699751	0.72241	0.022659	0.090635	-0.058186	0.00623
32795393	cg26187287	0	0.910469	0.915394	0.004925	0.029869	0.008693	0.0298	TAP2;TAP2	3'UTR;Body
32795582	cg10698654	0	0.878753	0.892733	0.01398	0.025123	-0.002696	0.793	TAP2;TAP2	3'UTR;Body
32800486	cg00720839	0	0.940279	0.936558	-0.003721	0.028439	-0.0041398	0.167	TAP2;TAP2	Body;Body
32804555	cg17390106	0	0.878411	0.863463	-0.014948	0.00712	-0.009674	0.317	TAP2;TAP2	Body;Body
32804628	cg27618777	0	0.923503	0.91506	-0.008443	0.010341	-0.011627	0.0448	TAP2;TAP2	Body;Body
32804677	cg04255770	10nt	0.901512	0.884498	-0.017014	0.000268	-0.01383	0.085	TAP2;TAP2	Body;Body
32805554	cg22940798	0	0.560547	0.531977	-0.02857	0.019896	-0.01964	0.361	TAP2;TAP2	Body;Body
32805684	cg13563634	0	0.514838	0.486453	-0.028385	0.027921	-0.026774	0.239	TAP2;TAP2	Body;Body
32805962	cg05729731	0	0.048999	0.053813	0.004814	0.215244	0.016098	0.0176	TAP2;TAP2	Body;Body
32806022	cg26260794	0	0.036995	0.036547	-0.000448	0.670453	-0.0040206	0.0282	TAP2;TAP2	5'UTR;5'UTR
32806156	cg20898522	0	0.059593	0.054006	-0.005587	0.000222	-0.006709	0.0107	TAP2;TAP2	5'UTR;5'UTR
32806547	cg00857968	0	0.056788	0.061346	0.004558	0.083744	0.009864	0.0341	TAP2;TAP2	TSS200;TSS200
32806625	cg19655544	0	0.035079	0.039201	0.004122	0.015384	0.006216	0.0381	TAP2;TAP2	TSS200;TSS200
32806643	cg03544736	0	0.029274	0.026224	-0.00305	0.020689	-0.0036752	0.114	TAP2;TAP2	TSS200;TSS200
32806921	cg08557029	0	0.720543	0.70166	-0.018883	0.000788	-0.037476	0.000125	TAP2;TAP2	TSS1500;TSS1500
32807327	cg23059310	0	0.950088	0.945961	-0.004127	0.038733	-0.0046643	0.186	TAP2;TAP2	TSS1500;TSS1500
32809266	cg11954557	0	0.909622	0.897132	-0.01249	0.002463	-0.0132945	0.0651	PSMB8;PSMB8	Body;Body
32809450	cg26988373	0	0.893788	0.883999	-0.009789	0.012565	-0.014215	0.0396	PSMB8;PSMB8	Body;Body
32809475	cg22158175	0	0.91808	0.910049	-0.008031	0.037708	-0.0009618	0.886	PSMB8;PSMB8	Body;Body
32809960	cg00971309	0	0.774133	0.752779	-0.021354	0.042403	-0.03086	0.097	PSMB8;PSMB8	Body;Body
32811495	cg14022881	0	0.061012	0.068972	0.00796	0.020772	0.010594	0.0809	PSMB8;PSMB8	Body;Body
32811733	cg24767041	0	0.044687	0.048882	0.004195	0.034136	-0.0006855	0.8407	PSMB8;PSMB8	Body;1stExon
32811768	cg09006592	0	0.027117	0.02843	0.001313	0.25975	0.0041882	0.0415	PSMB8;PSMB8	Body;1stExon
32812033	cg20848216	0	0.106396	0.100933	-0.005463	0.11884	-0.014935	0.0154	PSMB8;PSMB8	Body;TSS1500
32817847	cg01255458	0	0.891918	0.878475	-0.013443	0.048897	-0.024726	0.0403	TAP1	Body
32817977	cg20357228	0	0.904471	0.907824	0.003353	0.222706	0.011235	0.0201	TAP1	Body
32818198	cg08151204	0	0.93797	0.933098	-0.004872	0.034973	-0.007766	0.0571	TAP1	Body
32820102	cg06473288	0	0.58588	0.538605	-0.047275	0.011491	-0.0472053	0.15	TAP1	Body
32821090	cg19776032	0	0.043343	0.040186	-0.003157	0.008734	-0.0039184	0.0641	PSMB9;PSMB9;TAP1	TSS1500;TSS1500;1stExon
32821161	cg09374375	0	0.034167	0.031312	-0.002855	0.048796	0.001834	0.4578	PSMB9;PSMB9;TAP1	TSS1500;TSS1500;1stExon
32822246	cg08766503	0	0.038417	0.036128	-0.002289	0.344138	-0.00843	0.048	PSMB9;PSMB9;TAP1	Body;Body;TSS1500
32825040	cg21764921	0	0.927629	0.923273	-0.004356	0.219458	-0.016936	0.00622	PSMB9;PSMB9	Body;Body
32825701	cg02878284	0	0.664047	0.640417	-0.02363	0.023537	-0.013829	0.449	PSMB9;PSMB9	Body;Body
32827216	cg13869180	0	0.966169	0.964595	-0.001574	0.218082	-0.0052849	0.0186	PSMB9;PSMB9	Body;Body
32835220	cg06108882	0	0.41516	0.462722	0.047562	0.035999	0.03987	0.318
32850425	cg12298697	0	0.643715	0.621891	-0.021824	0.020964	-0.042338	0.0109
32852998	cg08707988	0	0.89226	0.878337	-0.013923	0.00269	-0.007413	0.354
32854322	cg19993065	0	0.92472	0.922963	-0.001757	0.421439	-0.009123	0.0169
32854519	cg08945865	0	0.74887	0.722631	-0.026239	0.015305	-0.024656	0.194
32854970	cg06306791	0	0.92464	0.915733	-0.008907	0.000666	-0.012651	0.00564
32861071	cg08472709	0	0.891354	0.88148	-0.009874	0.023197	-0.003617	0.631
32862532	cg25489467	0	0.035233	0.035045	-0.000188	0.884821	-0.0047494	0.0352
32862729	cg06801569	0	0.035753	0.032514	-0.003239	0.037764	-0.000144	0.958
32906526	cg23652026	0	0.966897	0.967634	0.000737	0.627055	0.007532	0.00381	HLA-DMB	Body
32908239	cg17022232	0	0.558497	0.551993	-0.006504	0.536573	0.038106	0.03378	HLA-DMB	Body
32909440	cg10518264	0	0.054774	0.049219	-0.005555	0.047585	-0.009561	0.0536	HLA-DMB	TSS1500
32916606	cg15418419	0	0.923949	0.921523	-0.002426	0.331581	0.008852	0.03583	HLA-DMA	3'UTR
32920102	cg03531211	0	0.790243	0.772382	-0.017861	0.038077	-0.01586	0.296	HLA-DMA	Body
32921791	cg09713850	0	0.680801	0.641622	-0.039179	0.002134	0.019739	0.338206	HLA-DMA	TSS1500
32935354	cg07148032	0	0.064544	0.06467	0.000126	0.956356	-0.008547	0.03288	BRD2	TSS1500
32937388	cg01872295	0	0.033113	0.030081	-0.003032	0.043301	-0.002105	0.425	BRD2;BRD2	TSS1500;5'UTR
32938295	cg22798756	0	0.111948	0.11187	-7.8e-05	0.987528	-0.027377	0.000982	BRD2;BRD2	TSS1500;5'UTR
32940060	cg03201507	0	0.021758	0.024469	0.002711	0.010722	0.0047603	0.0109	BRD2;BRD2	5'UTR;5'UTR
32940549	cg17674287	0	0.038574	0.043245	0.004671	0.042708	0.008012	0.0491	BRD2;BRD2	5'UTR;5'UTR
32940570	cg00956573	0	0.045389	0.047247	0.001858	0.355059	0.008479	0.0158	BRD2;BRD2	5'UTR;5'UTR
32942714	cg07275218	0	0.442951	0.409913	-0.033038	0.028581	-0.01674	0.526	BRD2;BRD2	Body;Body
32944067	cg26450574	0	0.709135	0.690491	-0.018644	0.007711	-0.02332	0.0579	BRD2;BRD2	Body;Body
32945234	cg00482994	0	0.860907	0.854415	-0.006492	0.088569	-0.019402	0.0036	BRD2;BRD2	Body;Body
32945243	cg10770652	0	0.918064	0.911137	-0.006927	0.017352	-0.018473	0.000256	BRD2;BRD2	Body;Body
32947864	cg21240472	0	0.929974	0.936282	0.006308	0.016074	0.012427	0.00699	BRD2;BRD2	Body;Body
32948030	cg08665093	5nt	0.908231	0.894313	-0.013918	0.000612	-0.020562	0.00375	BRD2;BRD2	Body;Body
32948330	cg23266063	0	0.770414	0.749998	-0.020416	0.000367	-0.025336	0.0111	BRD2;BRD2	Body;Body
32948359	cg19400616	0	0.97065	0.968279	-0.002371	0.042834	-0.0027383	0.185	BRD2;BRD2	Body;Body
32952243	cg15279832	0	0.8628	0.8486	-0.0142	0.002129	-0.018572	0.0218
32961369	cg17068462	0	0.85724	0.847138	-0.010102	0.101457	-0.021691	0.0457
32975255	cg14686676	0	0.937524	0.933795	-0.003729	0.130157	-0.00939	0.0308	HLA-DOA	Body
32975850	cg02115397	0	0.969237	0.971221	0.001984	0.065855	0.0044879	0.0182	HLA-DOA	Body
32975885	cg18477188	0	0.969099	0.969083	-1.6e-05	0.983997	-0.0049119	0.000174	HLA-DOA	Body
32975925	cg16673446	0	0.89259	0.8886	-0.00399	0.11169	-0.010689	0.0155	HLA-DOA	Body
32976018	cg07294785	0	0.870506	0.861277	-0.009229	0.016698	-0.005444	0.419	HLA-DOA	Body
32976049	cg25061610	0	0.763961	0.753761	-0.0102	0.022118	-0.003977	0.608	HLA-DOA	Body
32977138	cg17214455	0	0.125003	0.111558	-0.013445	0.032035	-0.011538	0.296	HLA-DOA	Body
32977254	cg04809274	0	0.043995	0.039249	-0.004746	0.019348	0.0003963	0.909	HLA-DOA	1stExon
32977983	cg17313945	0	0.878741	0.883785	0.005044	0.393373	0.028969	0.00463	HLA-DOA	TSS1500
32997101	cg11965327	0	0.598209	0.555453	-0.042756	0.002019	-0.03056	0.203
33008112	cg00730564	0	0.874653	0.866213	-0.00844	0.031058	-0.002826	0.679
33030082	cg15445394	0	0.891605	0.878538	-0.013067	0.004184	-0.017952	0.0244
33039412	cg02904996	0	0.648601	0.619316	-0.029285	0.008373	0.002054	0.9133	HLA-DPA1	Body
33040535	cg25824217	0	0.530738	0.494238	-0.0365	0.037561	-6.571e-05	0.998	HLA-DPA1	Body
33043072	cg23750365	0	0.927175	0.918128	-0.009047	0.041429	-0.00385	0.62	HLA-DPB1	TSS1500
33043220	cg21151963	0	0.887618	0.871749	-0.015869	0.015408	-0.008513	0.456	HLA-DPB1	TSS1500
33044345	cg14356799	0	0.209043	0.180084	-0.028959	0.046183	-0.03007	0.241	HLA-DPB1	Body
33080054	cg24310786	0	0.576766	0.545202	-0.031564	2.02e-06	-0.0313393	0.00545	HLA-DPB2	TSS1500
33080500	cg09676013	0	0.499709	0.444226	-0.055483	0.000837	-0.050448	0.0799	HLA-DPB2	Body
33081351	cg25119261	0	0.853483	0.827539	-0.025944	0.000568	-0.027264	0.0371	HLA-DPB2	Body
33081535	cg01951712	0	0.709056	0.680298	-0.028758	9.44e-05	-0.031969	0.0121	HLA-DPB2	Body
33084479	cg16580391	0	0.167693	0.202085	0.034392	0.0005	0.025339	0.136	HLA-DPB2	Body
33084554	cg08693832	0	0.195381	0.226532	0.031151	0.002216	0.014445	0.409	HLA-DPB2	Body
33084608	cg27264993	0	0.145401	0.17025	0.024849	0.012689	0.016524	0.343	HLA-DPB2	Body
33084770	cg17833071	0	0.248905	0.301893	0.052988	0.003353	0.008644	0.7784	HLA-DPB2	Body
33084789	cg23075555	0	0.111528	0.132852	0.021324	0.018331	0.002053	0.895	HLA-DPB2	Body
33084798	cg13524302	0	0.132067	0.158242	0.026175	0.011535	0.015349	0.395	HLA-DPB2	Body
33084814	cg02662362	0	0.090648	0.102931	0.012283	0.042249	0.004811	0.649	HLA-DPB2	Body
33084825	cg24465429	0	0.092814	0.107931	0.015117	0.034329	0.008648	0.49	HLA-DPB2	Body
33084888	cg24185832	0	0.187495	0.217113	0.029618	0.030643	0.01392	0.561	HLA-DPB2	Body
33084928	cg05337177	0	0.134842	0.161299	0.026457	0.004863	-0.002952	0.852	HLA-DPB2	Body
33084933	cg23640002	0	0.172489	0.188208	0.015719	0.021182	0.004659	0.694	HLA-DPB2	Body
33084985	cg07460294	0	0.414237	0.45184	0.037603	0.00594	0.031928	0.181	HLA-DPB2	Body
33093109	cg12954267	0	0.741132	0.710743	-0.030389	0.003437	-0.024056	0.183	HLA-DPB2	Body
33095664	cg02388468	0	0.848378	0.835075	-0.013303	0.007699	-0.01248	0.153	HLA-DPB2	Body
33095982	cg08320861	0	0.851869	0.84032	-0.011549	0.03139	-0.016147	0.0883	HLA-DPB2	Body
33096303	cg15019001	0	0.661594	0.613539	-0.048055	0.007036	-0.051344	0.101	HLA-DPB2	Body
33111119	cg22783409	0	0.945323	0.948398	0.003075	0.016433	0.0023596	0.293
33117384	cg04672506	0	0.870256	0.849667	-0.020589	2.07e-05	-0.015243	0.0626
33117437	cg25024035	0	0.866959	0.86554	-0.001419	0.750289	-0.02299	0.002439
33125832	cg14310225	0	0.887303	0.874116	-0.013187	0.01673	-0.015992	0.0994
33128903	cg22209918	0	0.869797	0.856214	-0.013583	0.001	-0.019877	0.00589
33128923	cg16604233	0	0.72539	0.686128	-0.039262	0.000173	-0.05093	0.00507
33128963	cg07715777	0	0.809269	0.784697	-0.024572	2.64e-05	-0.032628	0.00116
33129017	cg09347430	0	0.954379	0.949688	-0.004691	0.003282	-0.005836	0.0358
33129060	cg05146888	0	0.805924	0.788125	-0.017799	0.013948	-0.016203	0.199
33129085	cg20437276	0	0.297152	0.270058	-0.027094	0.010184	-0.025389	0.17
33129317	cg08989818	0	0.041652	0.041131	-0.000521	0.770669	-0.006307	0.0432
33130034	cg22273555	0	0.555508	0.540324	-0.015184	0.012034	-0.016789	0.114
33130918	cg02890435	10nt	0.809208	0.792927	-0.016281	0.009427	0.0006266	0.9532	COL11A2;COL11A2;COL11A2	3'UTR;3'UTR;3'UTR
33131021	cg18431557	0	0.916227	0.910119	-0.006108	0.036921	-0.00769	0.137	COL11A2;COL11A2;COL11A2	3'UTR;3'UTR;3'UTR
33131222	cg26998481	0	0.867188	0.85575	-0.011438	0.029687	-0.017619	0.0578	COL11A2;COL11A2;COL11A2	3'UTR;3'UTR;3'UTR
33131319	cg01881428	0	0.886945	0.873553	-0.013392	0.001462	-0.00782	0.28	COL11A2;COL11A2;COL11A2	3'UTR;3'UTR;3'UTR
33131336	cg02304614	0	0.786609	0.768768	-0.017841	0.003203	-0.0186031	0.0787	COL11A2;COL11A2;COL11A2	3'UTR;3'UTR;3'UTR
33131560	cg04249605	0	0.89921	0.889097	-0.010113	0.007386	-0.016144	0.015	COL11A2;COL11A2;COL11A2	Body;Body;Body
33131745	cg12881453	0	0.827554	0.812986	-0.014568	0.012488	-0.018338	0.074	COL11A2;COL11A2;COL11A2	Body;Body;Body
33131769	cg04464727	0	0.646389	0.634131	-0.012258	0.009811	-0.017159	0.04	COL11A2;COL11A2;COL11A2	Body;Body;Body
33132086	cg01533585	0	0.810177	0.799668	-0.010509	0.015591	-0.019198	0.0121	COL11A2;COL11A2;COL11A2	Body;Body;Body
33132163	cg04820679	0	0.653929	0.623998	-0.029931	0.00018	-0.03755	0.00682	COL11A2;COL11A2;COL11A2	Body;Body;Body
33132181	cg07570257	0	0.631674	0.604533	-0.027141	8.68e-05	-0.038999	0.00116	COL11A2;COL11A2;COL11A2	Body;Body;Body
33132192	cg14147420	0	0.783768	0.77106	-0.012708	0.004591	-0.018228	0.0206	COL11A2;COL11A2;COL11A2	Body;Body;Body
33132241	cg12945707	0	0.726431	0.699625	-0.026806	3.18e-06	-0.039445	6.68e-05	COL11A2;COL11A2;COL11A2	Body;Body;Body
33132318	cg10537192	0	0.606045	0.575688	-0.030357	5.88e-07	-0.034972	0.000719	COL11A2;COL11A2;COL11A2	Body;Body;Body
33132632	cg23895613	0	0.770444	0.75215	-0.018294	2.09e-05	-0.026202	0.000423	COL11A2;COL11A2;COL11A2	Body;Body;Body
33132637	cg18754388	0	0.70229	0.687272	-0.015018	0.009291	-0.031844	0.00163	COL11A2;COL11A2;COL11A2	Body;Body;Body
33132650	cg13478289	0	0.767435	0.744893	-0.022542	2.36e-05	-0.039734	1.54e-05	COL11A2;COL11A2;COL11A2	Body;Body;Body
33132705	cg01828813	0	0.682833	0.670057	-0.012776	0.009862	-0.020793	0.017	COL11A2;COL11A2;COL11A2	Body;Body;Body
33132943	cg20506659	0	0.702224	0.664486	-0.037738	0.000911	-0.048214	0.0153	COL11A2;COL11A2;COL11A2	Body;Body;Body
33132996	cg15047502	0	0.729891	0.708104	-0.021787	0.000974	-0.019252	0.0929	COL11A2;COL11A2;COL11A2	Body;Body;Body
33133083	cg17790159	0	0.825102	0.813234	-0.011868	0.024936	-0.0115689	0.214	COL11A2;COL11A2;COL11A2	Body;Body;Body
33133370	cg23332813	0	0.867082	0.850882	-0.0162	0.000456	-0.01915	0.0173	COL11A2;COL11A2;COL11A2	Body;Body;Body
33133517	cg02667414	0	0.850684	0.829083	-0.021601	0.000721	-0.020726	0.0615	COL11A2;COL11A2;COL11A2	Body;Body;Body
33133538	cg22370716	0	0.803862	0.791926	-0.011936	0.009876	-0.010867	0.18	COL11A2;COL11A2;COL11A2	Body;Body;Body
33133675	cg01701055	0	0.847145	0.831863	-0.015282	0.000158	-0.014059	0.0437	COL11A2;COL11A2;COL11A2	Body;Body;Body
33133752	cg15081128	0	0.694494	0.675053	-0.019441	0.000141	-0.024572	0.00558	COL11A2;COL11A2;COL11A2	Body;Body;Body
33134045	cg06924878	0	0.669281	0.645065	-0.024216	0.000325	-0.022399	0.0544	COL11A2;COL11A2;COL11A2	Body;Body;Body
33134078	cg23945333	0	0.734554	0.714189	-0.020365	1.54e-05	-0.025831	0.00147	COL11A2;COL11A2;COL11A2	Body;Body;Body
33134220	cg03500646	0	0.54541	0.504722	-0.040688	0.007003	-0.02266	0.387	COL11A2;COL11A2;COL11A2	Body;Body;Body
33134325	cg09510921	0	0.686078	0.666659	-0.019419	0.001224	-0.024794	0.0182	COL11A2;COL11A2;COL11A2	Body;Body;Body
33134748	cg05135158	0	0.876156	0.869358	-0.006798	0.033773	-0.012413	0.028	COL11A2;COL11A2;COL11A2	Body;Body;Body
33134799	cg25559069	0	0.811709	0.795805	-0.015904	0.003814	-0.019132	0.0471	COL11A2;COL11A2;COL11A2	Body;Body;Body
33135269	cg10290180	0	0.88113	0.872631	-0.008499	0.025699	-0.013054	0.0522	COL11A2;COL11A2;COL11A2	Body;Body;Body
33135298	cg11761176	0	0.863435	0.848461	-0.014974	0.023968	-0.021466	0.0666	COL11A2;COL11A2;COL11A2	Body;Body;Body
33135453	cg00933415	0	0.848551	0.838088	-0.010463	0.01357	-0.017902	0.0164	COL11A2;COL11A2;COL11A2	Body;Body;Body
33135753	cg26888727	0	0.917249	0.91214	-0.005109	0.01775	-0.009128	0.0162	COL11A2;COL11A2;COL11A2	Body;Body;Body
33135763	cg09344631	0	0.872567	0.863724	-0.008843	0.043945	-0.0066	0.393	COL11A2;COL11A2;COL11A2	Body;Body;Body
33135868	cg22748722	0	0.865221	0.854418	-0.010803	0.01047	-0.017883	0.016	COL11A2;COL11A2;COL11A2	Body;Body;Body
33136506	cg20901684	0	0.830082	0.812214	-0.017868	0.029854	-0.018693	0.197	COL11A2;COL11A2;COL11A2	Body;Body;Body
33136859	cg10397710	0	0.865792	0.844162	-0.02163	0.012859	-0.034342	0.0249	COL11A2;COL11A2;COL11A2	Body;Body;Body
33136933	cg21205776	0	0.83715	0.823835	-0.013315	0.017456	-0.0232	0.0187	COL11A2;COL11A2;COL11A2	Body;Body;Body
33136996	cg24039329	0	0.759736	0.75128	-0.008456	0.019419	-0.006639	0.295	COL11A2;COL11A2;COL11A2	Body;Body;Body
33137260	cg00514307	0	0.933597	0.926712	-0.006885	0.006807	-0.002539	0.563	COL11A2;COL11A2;COL11A2	Body;Body;Body
33137622	cg06287783	0	0.784278	0.76187	-0.022408	9.35e-05	-0.028653	0.00397	COL11A2;COL11A2;COL11A2	Body;Body;Body
33138131	cg02673107	0	0.529921	0.516943	-0.012978	0.044139	-0.010296	0.364	COL11A2;COL11A2;COL11A2	Body;Body;Body
33138421	cg15173443	0	0.74748	0.721816	-0.025664	0.001762	-0.020251	0.155	COL11A2;COL11A2;COL11A2	Body;Body;Body
33138669	cg05636843	0	0.769392	0.749997	-0.019395	0.000789	-0.028112	0.00536	COL11A2;COL11A2;COL11A2	Body;Body;Body
33139083	cg13189434	0	0.791177	0.782417	-0.00876	0.046685	-0.019785	0.0107	COL11A2;COL11A2;COL11A2	Body;Body;Body
33139581	cg23912266	0	0.717614	0.69247	-0.025144	0.00722	-0.01311	0.419	COL11A2;COL11A2;COL11A2	Body;Body;Body
33140459	cg21696987	0	0.686535	0.669085	-0.01745	0.031416	-0.029361	0.0403	COL11A2;COL11A2;COL11A2	Body;Body;Body
33140761	cg18384402	0	0.833972	0.816124	-0.017848	0.001107	-0.023305	0.0148	COL11A2;COL11A2;COL11A2	Body;Body;Body
33140769	cg14441262	0	0.773889	0.766338	-0.007551	0.062656	-0.015566	0.0297	COL11A2;COL11A2;COL11A2	Body;Body;Body
33140934	cg13106156	0	0.733236	0.706331	-0.026905	0.000115	-0.028834	0.0168	COL11A2;COL11A2;COL11A2	Body;Body;Body
33141040	cg20974826	0	0.72866	0.70976	-0.0189	0.00021	-0.029748	0.0008	COL11A2;COL11A2;COL11A2	Body;Body;Body
33141696	cg04499015	0	0.559651	0.540578	-0.019073	0.026457	-0.017173	0.256	COL11A2;COL11A2;COL11A2	Body;Body;Body
33142006	cg15818109	0	0.844073	0.832891	-0.011182	0.01706	-0.021216	0.0101	COL11A2;COL11A2;COL11A2	Body;Body;Body
33142968	cg16139380	0	0.786825	0.775077	-0.011748	0.002943	-0.015927	0.0215	COL11A2;COL11A2;COL11A2	Body;Body;Body
33143276	cg04399205	0	0.817468	0.808689	-0.008779	0.007402	-0.011124	0.0535	COL11A2;COL11A2;COL11A2	Body;Body;Body
33143731	cg17636806	0	0.90286	0.897123	-0.005737	0.014251	-0.008597	0.0371	COL11A2;COL11A2;COL11A2	Body;Body;Body
33144064	cg19953290	0	0.864943	0.850905	-0.014038	0.013518	-0.018516	0.0643	COL11A2;COL11A2;COL11A2	Body;Body;Body
33144795	cg27531878	0	0.911079	0.902753	-0.008326	0.006429	-0.0076619	0.152	COL11A2;COL11A2;COL11A2	Body;Body;Body
33145396	cg15900054	0	0.800361	0.778208	-0.022153	0.000805	-0.025522	0.0268	COL11A2;COL11A2;COL11A2	Body;Body;Body
33145955	cg14374923	0	0.737716	0.724878	-0.012838	0.021558	-0.008762	0.371	COL11A2;COL11A2;COL11A2	Body;Body;Body
33146323	cg04022112	0	0.753775	0.738276	-0.015499	0.000802	-0.021688	0.00726	COL11A2;COL11A2;COL11A2	Body;Body;Body
33147188	cg18375610	0	0.781806	0.752899	-0.028907	0.003258	-0.02743	0.11	COL11A2;COL11A2;COL11A2	Body;Body;Body
33147578	cg24311693	0	0.890223	0.880136	-0.010087	0.037568	-0.01299	0.129	COL11A2;COL11A2;COL11A2	Body;Body;Body
33147897	cg09261794	0	0.838626	0.824896	-0.01373	0.005462	-0.003322	0.694	COL11A2;COL11A2;COL11A2	Body;Body;Body
33148096	cg21240420	0	0.760299	0.734342	-0.025957	5.88e-05	-0.026342	0.0179	COL11A2;COL11A2;COL11A2	Body;Body;Body
33149047	cg21771125	0	0.783078	0.773496	-0.009582	0.020737	-0.011821	0.105	COL11A2;COL11A2;COL11A2	Body;Body;Body
33149777	cg25287591	0	0.897983	0.891248	-0.006735	0.006431	-0.0072443	0.0946	COL11A2;COL11A2;COL11A2	Body;Body;Body
33149789	cg08460717	0	0.870492	0.882983	0.012491	0.010654	0.011817	0.168	COL11A2;COL11A2;COL11A2	Body;Body;Body
33150892	cg01412022	0	0.925346	0.931069	0.005723	0.02146	0.004652	0.287	COL11A2;COL11A2;COL11A2	Body;Body;Body
33152642	cg09502339	0	0.936044	0.930479	-0.005565	0.025652	-0.003506	0.422	COL11A2;COL11A2;COL11A2	Body;Body;Body
33152695	cg04692301	0	0.88504	0.877945	-0.007095	0.021492	-0.010388	0.0564	COL11A2;COL11A2;COL11A2	Body;Body;Body
33155135	cg01806857	0	0.879349	0.867209	-0.01214	0.011002	-0.005119	0.536	COL11A2;COL11A2;COL11A2;COL11A2	Body;Body;Body;Body
33156293	cg16452067	0	0.834947	0.821223	-0.013724	0.021626	-0.011789	0.261	COL11A2;COL11A2;COL11A2;COL11A2	Body;Body;Body;Body
33156779	cg23704085	0	0.870767	0.897925	0.027158	0.008942	0.012721	0.48	COL11A2;COL11A2;COL11A2;COL11A2	Body;Body;Body;Body
33156845	cg00669594	0	0.863058	0.853332	-0.009726	0.009346	-0.01292	0.0497	COL11A2;COL11A2;COL11A2;COL11A2	Body;Body;Body;Body
33156926	cg00505762	0	0.919014	0.912679	-0.006335	0.007572	-0.0071365	0.0866	COL11A2;COL11A2;COL11A2;COL11A2	Body;Body;Body;Body
33157138	cg24936204	0	0.78088	0.760514	-0.020366	0.004024	-0.024414	0.0492	COL11A2;COL11A2;COL11A2;COL11A2	Body;Body;Body;Body
33157147	cg04137133	0	0.839342	0.825525	-0.013817	0.003027	-0.016048	0.0492	COL11A2;COL11A2;COL11A2;COL11A2	Body;Body;Body;Body
33157222	cg03783258	0	0.802793	0.797809	-0.004984	0.30838	-0.019622	0.0223	COL11A2;COL11A2;COL11A2;COL11A2	Body;Body;Body;Body
33157746	cg11411509	0	0.879988	0.868123	-0.011865	0.007143	-0.009211	0.231	COL11A2;COL11A2;COL11A2;COL11A2	Body;Body;Body;Body
33157776	cg17286012	0	0.809444	0.791736	-0.017708	0.002355	-0.027955	0.00616	COL11A2;COL11A2;COL11A2;COL11A2	Body;Body;Body;Body
33157811	cg16716752	0	0.646761	0.621332	-0.025429	0.001813	-0.032747	0.0217	COL11A2;COL11A2;COL11A2;COL11A2	Body;Body;Body;Body
33158538	cg27512176	5nt	0.880864	0.870705	-0.010159	0.041943	-0.008304	0.343	COL11A2;COL11A2;COL11A2;COL11A2	Body;Body;Body;Body
33158597	cg01094192	0	0.855839	0.846494	-0.009345	0.008653	-0.011306	0.0707	COL11A2;COL11A2;COL11A2;COL11A2	Body;Body;Body;Body
33160067	cg27287254	0	0.108161	0.120108	0.011947	0.004612	0.009612	0.191	COL11A2;COL11A2;COL11A2;COL11A2;COL11A2;COL11A2;COL11A2;COL11A2	5'UTR;5'UTR;1stExon;1stExon;5'UTR;1stExon;1stExon;5'UTR
33160156	cg17161718	0	0.200322	0.223262	0.02294	0.006865	0.030806	0.0389	COL11A2;COL11A2;COL11A2;COL11A2;COL11A2;COL11A2;COL11A2;COL11A2	5'UTR;5'UTR;1stExon;1stExon;5'UTR;1stExon;1stExon;5'UTR
33160192	cg16458153	0	0.202027	0.220554	0.018527	0.03544	0.024239	0.119	COL11A2;COL11A2;COL11A2;COL11A2;COL11A2;COL11A2;COL11A2;COL11A2	5'UTR;5'UTR;1stExon;1stExon;5'UTR;1stExon;1stExon;5'UTR
33160292	cg01243297	0	0.05173	0.055592	0.003862	0.035441	0.0034985	0.279	COL11A2;COL11A2;COL11A2;COL11A2	TSS200;TSS200;TSS200;TSS200
33160965	cg03882777	0	0.053791	0.061861	0.00807	0.034293	0.012095	0.0725	COL11A2;COL11A2;COL11A2;COL11A2	TSS1500;TSS1500;TSS1500;TSS1500
33161107	cg09708959	0	0.085364	0.098323	0.012959	0.034232	0.0135898	0.208	COL11A2;COL11A2;COL11A2;COL11A2	TSS1500;TSS1500;TSS1500;TSS1500
33161849	cg26357820	0	0.602906	0.587601	-0.015305	0.028186	-0.014207	0.247	RXRB	3'UTR
33163286	cg23456739	0	0.799997	0.788435	-0.011562	0.001636	-0.008517	0.18	RXRB	Body
33163689	cg20198611	0	0.893391	0.884667	-0.008724	0.030488	-0.0084946	0.232	RXRB	Body
33165428	cg04772644	0	0.280042	0.251608	-0.028434	0.035392	-0.024545	0.302	RXRB	Body
33166117	cg00031105	0	0.833894	0.82404	-0.009854	0.001088	-0.00372	0.469	RXRB	Body
33168624	cg07471462	0	0.021029	0.022882	0.001853	0.019203	0.003588	0.00997	SLC39A7;SLC39A7;SLC39A7;SLC39A7;RXRB	1stExon;5'UTR;5'UTR;1stExon;TSS200
33170339	cg05544940	0	0.943855	0.940008	-0.003847	0.039126	-0.0032723	0.319	SLC39A7;SLC39A7	Body;Body
33170692	cg17112076	0	0.958843	0.955316	-0.003527	0.020859	-0.005215	0.0528	SLC39A7;SLC39A7	Body;Body
33170832	cg08133228	0	0.846411	0.840494	-0.005917	0.079464	-0.014893	0.0121	SLC39A7;SLC39A7	Body;Body
33171911	cg13747899	0	0.691109	0.678171	-0.012938	0.039591	-0.0119	0.283	HSD17B8;SLC39A7;SLC39A7	TSS1500;3'UTR;3'UTR
33173137	cg14644387	0	0.065059	0.058739	-0.00632	0.016912	-0.012014	0.00987	HSD17B8	Body
33173218	cg02647520	0	0.642058	0.618032	-0.024026	0.007784	-0.0354	0.0258	HSD17B8	Body
33173278	cg00155619	0	0.43774	0.403512	-0.034228	0.030955	-0.02022	0.467	HSD17B8	Body
33173333	cg11335171	0	0.584665	0.562651	-0.022014	0.045552	-0.016004	0.409	HSD17B8	Body
33173425	cg27018424	0	0.353519	0.323028	-0.030491	0.046962	-0.022968	0.395	HSD17B8	Body
33173482	cg12699756	0	0.735278	0.705909	-0.029369	0.009737	-0.022899	0.249	HSD17B8	Body
33173489	cg01970322	0	0.708015	0.670637	-0.037378	0.001634	-0.036472	0.0776	HSD17B8	Body
33173501	cg17066452	0	0.678051	0.654213	-0.023838	0.030489	-0.021772	0.262	HSD17B8	Body
33173581	cg04262934	0	0.560282	0.515943	-0.044339	0.004481	-0.039864	0.143	HSD17B8	Body
33173927	cg00640376	0	0.803963	0.777246	-0.026717	0.031482	-0.025823	0.238	HSD17B8	Body
33175147	cg26106778	0	0.311992	0.335396	0.023404	0.022749	0.031438	0.0828	RING1;MIR219-1	TSS1500;TSS1500
33175804	cg09724776	0	0.034399	0.032167	-0.002232	0.035032	-0.003312	0.0767	RING1	TSS1500
33175891	cg02475416	0	0.051008	0.056879	0.005871	0.023926	0.010534	0.0215	RING1	TSS1500
33176100	cg08892712	0	0.071628	0.074633	0.003005	0.34691	0.012059	0.0317	RING1	TSS200
33176234	cg14363494	0	0.024942	0.027844	0.002902	0.009682	0.0031582	0.109	RING1	TSS200
33176447	cg27327785	0	0.04325	0.045305	0.002055	0.154102	0.006445	0.0109	RING1	5'UTR
33176666	cg03037740	0	0.07507	0.070124	-0.004946	0.04559	-0.007064	0.106	RING1	Body
33177714	cg26280097	0	0.961169	0.960224	-0.000945	0.410465	-0.0046952	0.0193	RING1	Body
33177840	cg10407552	0	0.949868	0.946309	-0.003559	0.038627	-0.0038094	0.209	RING1	Body
33178454	cg01047779	0	0.938244	0.932615	-0.005629	0.029492	-0.0003213	0.943	RING1	Body
33179767	cg12565534	0	0.960385	0.962786	0.002401	0.053428	0.0082409	0.000114	RING1	Body
33180402	cg16529229	0	0.662001	0.643383	-0.018618	0.046211	-0.023339	0.157	RING1	3'UTR
33180415	cg12721695	0	0.657636	0.638037	-0.019599	0.046013	-0.033727	0.052	RING1	3'UTR
33181021	cg10041635	0	0.17435	0.186575	0.012225	0.141219	0.02998	0.041
33181031	cg02775469	0	0.174202	0.192272	0.01807	0.062921	0.034413	0.0442
33181145	cg15476279	0	0.030109	0.034703	0.004594	0.06039	0.008475	0.05
33185552	cg27529445	0	0.73417	0.698223	-0.035947	0.001126	-0.038767	0.0439
33199359	cg17336701	0	0.879537	0.867782	-0.011755	0.000503	-0.0121812	0.0379
33205676	cg01254264	0	0.738652	0.696614	-0.042038	0.000338	-0.037708	0.0626
33208675	cg24458873	0	0.942488	0.941356	-0.001132	0.462167	-0.006681	0.0127
33215685	cg03512637	0	0.35173	0.381094	0.029364	0.030238	0.003795	0.872
33216464	cg10151338	0	0.021053	0.024448	0.003395	0.035501	0.003268	0.251
33216612	cg00045190	0	0.015921	0.015282	-0.000639	0.333938	-0.0024242	0.0371
33217193	cg04318435	0	0.034111	0.032476	-0.001635	0.147572	-0.0044752	0.0245
33222292	cg11749508	0	0.910728	0.903359	-0.007369	0.041666	-0.0076171	0.233	VPS52	Body
33223026	cg15629568	0	0.936566	0.941111	0.004545	0.0046	0.009312	0.000891	VPS52	Body
33228341	cg13809627	0	0.936228	0.929639	-0.006589	0.02193	-0.009691	0.056	VPS52	Body
33231631	cg18353741	0	0.847143	0.838475	-0.008668	0.02054	-0.01925	0.00336	VPS52	Body
33232604	cg16968514	0	0.963887	0.962151	-0.001736	0.092404	-0.0043845	0.0158	VPS52	Body
33235673	cg23834643	0	0.94918	0.951144	0.001964	0.296269	0.008587	0.00886	VPS52	Body
33235902	cg02813606	0	0.869703	0.861018	-0.008685	0.023988	-0.0092113	0.174	VPS52	Body
33237526	cg24950709	0	0.925688	0.919532	-0.006156	0.042021	0.004158	0.4187	VPS52	Body
33238206	cg03871930	0	0.920654	0.91575	-0.004904	0.036679	0.000151	0.97	VPS52	Body
33239443	cg08883134	0	0.025886	0.028567	0.002681	0.028784	0.001529	0.476	RPS18;VPS52	TSS1500;1stExon
33239542	cg20140229	0	0.022477	0.024485	0.002008	0.201345	0.006195	0.0251	VPS52;RPS18;VPS52	5'UTR;TSS1500;1stExon
33239548	cg22562590	0	0.020349	0.021712	0.001363	0.034181	0.0019064	0.0935	VPS52;RPS18;VPS52	5'UTR;TSS1500;1stExon
33240820	cg07362537	0	0.244822	0.211603	-0.033219	0.013263	-0.04007	0.0883	VPS52;RPS18	TSS1500;Body
33240864	cg16052901	0	0.513503	0.456774	-0.056729	0.003837	-0.04558	0.182	VPS52;RPS18	TSS1500;Body
33241226	cg27182159	0	0.596911	0.550243	-0.046668	0.001559	-0.03557	0.164	RPS18	Body
33241410	cg25636481	10nt	0.650776	0.596167	-0.054609	0.000871	-0.0396	0.162	RPS18	Body
33241594	cg08014182	0	0.589525	0.554281	-0.035244	0.010793	-0.041944	0.0819	RPS18	Body
33241770	cg09591519	0	0.621076	0.592136	-0.02894	0.016942	-0.022638	0.286	RPS18	Body
33242487	cg12583553	0	0.661903	0.611179	-0.050724	0.001247	-0.04788	0.0797	RPS18	Body
33243375	cg00694180	0	0.73953	0.721205	-0.018325	0.020469	0.0001335	0.992	RPS18	Body
33243391	cg08090835	0	0.864411	0.845689	-0.018722	0.010737	-0.009429	0.46	RPS18	Body
33243552	cg10426422	0	0.780477	0.757669	-0.022808	0.005398	-0.006475	0.645	B3GALT4;RPS18	TSS1500;Body
33244172	cg03702686	0	0.777359	0.758935	-0.018424	0.029384	-0.010728	0.469	B3GALT4;RPS18	TSS1500;Body
33244178	cg22322679	0	0.794028	0.773751	-0.020277	0.002079	-0.00659	0.558	B3GALT4;RPS18	TSS1500;Body
33245488	cg06753439	0	0.040929	0.035853	-0.005076	0.016895	-0.0008398	0.819	B3GALT4	1stExon
33245490	cg03108070	0	0.053675	0.045341	-0.008334	0.029055	-0.002512	0.706	B3GALT4	1stExon
33245541	cg17416730	0	0.063291	0.055895	-0.007396	0.005317	-0.004125	0.37	B3GALT4	1stExon
33245553	cg26270195	0	0.077232	0.072156	-0.005076	0.043306	0.001997	0.6432	B3GALT4	1stExon
33245585	cg04262471	0	0.104852	0.098301	-0.006551	0.034965	-0.005656	0.301	B3GALT4	1stExon
33245638	cg03127244	0	0.702806	0.68241	-0.020396	0.010206	-0.0196461	0.158	B3GALT4	1stExon
33245701	cg22878489	0	0.539829	0.510619	-0.02921	0.005623	-0.023787	0.196	B3GALT4	1stExon
33245706	cg03721978	0	0.474572	0.446524	-0.028048	0.000872	-0.027827	0.0574	B3GALT4	1stExon
33245717	cg09349343	0	0.489836	0.470471	-0.019365	0.002817	-0.010268	0.358	B3GALT4	1stExon
33245721	cg17103217	0	0.458134	0.436996	-0.021138	0.014615	-0.01225	0.417	B3GALT4	1stExon
33245739	cg23950233	0	0.301891	0.270269	-0.031622	0.013904	-0.030558	0.176	B3GALT4	1stExon
33245770	cg21618521	0	0.46486	0.441919	-0.022941	0.01682	-0.028606	0.0906	B3GALT4	1stExon
33245779	cg19882268	0	0.214968	0.195836	-0.019132	0.017391	-0.032872	0.0204	B3GALT4	1stExon
33245881	cg27147350	0	0.146284	0.128957	-0.017327	0.00525	-0.0166138	0.126	B3GALT4	1stExon
[truncated: 352 more rows]
